# Supplementary material for: 12-Di­methyl­amino-2,2-di­fluoro-8-phenyl-1λ5,3-di­aza-2λ4-boratri­cyclo­[7.3.0.03,7]dodeca-1(12),4,6,8,10-pentaen-1-ylium
Source: Acta Crystallogr Sect E Struct Rep Online. 2013 Apr 24;69(Pt 5):o781. doi: 10.1107/S1600536813010404 (PMC3648305; doi:10.1107/S1600536813010404)
Supplement: Supplementary file 1 [file e-69-0o781-sup1.cif]

##############################################################################
#                                                                            #
# This CIF contains the data in a paper accepted for publication in          #
# Acta Crystallographica Section E. It conforms to the requirements of       #
# Notes for Authors for Acta Crystallographica Section E, and has been       #
# peer reviewed under the auspices of the IUCr Commission on Journals.       #
#                                                                            #
# Full details of the Crystallographic Information File format               #
# are given in the paper "The Crystallographic Information File (CIF):       #
# a New Standard Archive File for Crystallography" by S. R. Hall, F. H.      #
# Allen and I. D. Brown [Acta Cryst. (1991), A47, 655-685].                  #
#                                                                            #
# The current version of the core CIF dictionary is obtainable from          #
# ftp://ftp.iucr.org/pub/cif_core.dic.                                       #
#                                                                            #
# Software is freely available for graphical display of the structure(s)     #
# in this CIF. For information consult the CIF software page                 #
# http://www.iucr.org/resources/cif/software.                                #
#                                                                            #
# This file may be used for bona fide research purposes within the           #
# scientific community so long as proper attribution is given to the journal # 
# article from which it was obtained.                                        #
#                                                                            #
##############################################################################
data_I
_audit_creation_method     'SHELXL97'
_chemical_name_systematic
;\
12-Dimethylamino-2,2-difluoro-8-phenyl-1\l^5^,3-diaza-2\l^4^-\
boratricyclo[7.3.0.0^3,7^]dodeca-1(12),4,6,8,10-pentaen-1-ylium
;
_chemical_name_common     ?
_chemical_formula_moiety     'C17 H16 B F2 N3'
_chemical_formula_sum     'C17 H16 B F2 N3'
_chemical_formula_iupac     'C17 H16 B F2 N3'
_chemical_formula_weight     311.14
_chemical_melting_point     ?
_symmetry_cell_setting     monoclinic
_symmetry_space_group_name_H-M     'P 21/c'
_symmetry_space_group_name_Hall     '-P 2ybc'
loop_
    _symmetry_equiv_pos_as_xyz
    'x, y, z'
    '-x, y+1/2, -z+1/2'
    '-x, -y, -z'
    'x, -y-1/2, z-1/2'
_cell_length_a     7.8033(6)
_cell_length_b     25.524(2)
_cell_length_c     9.9776(5)
_cell_angle_alpha     90.00
_cell_angle_beta     128.671(4)
_cell_angle_gamma     90.00
_cell_volume     1551.5(2)
_cell_formula_units_Z     4
_cell_measurement_reflns_used     4251
_cell_measurement_theta_min     2.73
_cell_measurement_theta_max     24.34
_cell_measurement_temperature     295(2)
_exptl_crystal_description     'block'
_exptl_crystal_colour     'colourless'
_exptl_crystal_size_max     0.30
_exptl_crystal_size_mid     0.20
_exptl_crystal_size_min     0.20
_exptl_crystal_density_diffrn     1.332
_exptl_crystal_density_meas     ?
_exptl_crystal_density_method     'not measured'
_exptl_crystal_F_000     648
_exptl_absorpt_coefficient_mu     0.096
_exptl_absorpt_correction_type     multi-scan
_exptl_absorpt_process_details     '(<i>SADABS</i>; Sheldrick, 1996)'
_exptl_absorpt_correction_T_min     0.9717
_exptl_absorpt_correction_T_max     0.9810
_exptl_special_details     ?
_diffrn_ambient_temperature     295(2)
_diffrn_radiation_type     MoK\a
_diffrn_radiation_wavelength     0.71073
_diffrn_radiation_source     'fine-focus sealed tube'
_diffrn_radiation_monochromator     'graphite'
_diffrn_measurement_device_type     'Bruker SMART APEX CCD'
_diffrn_measurement_method     '\f and \w scans'
_diffrn_detector_area_resol_mean     ?
_diffrn_reflns_number     11054
_diffrn_reflns_av_R_equivalents     0.0271
_diffrn_reflns_av_sigmaI/netI     0.0218
_diffrn_reflns_theta_min     1.60
_diffrn_reflns_theta_max     24.99
_diffrn_reflns_theta_full     24.99
_diffrn_measured_fraction_theta_max     0.999
_diffrn_measured_fraction_theta_full     0.999
_diffrn_reflns_limit_h_min     -9
_diffrn_reflns_limit_h_max     8
_diffrn_reflns_limit_k_min     -30
_diffrn_reflns_limit_k_max     30
_diffrn_reflns_limit_l_min     -11
_diffrn_reflns_limit_l_max     11
_diffrn_standards_number     ?
_diffrn_standards_interval_count     ?
_diffrn_standards_interval_time     ?
_diffrn_standards_decay_%     ?
_refine_special_details
;
 Refinement of <i>F</i>^2^ against ALL reflections. The weighted
 <i>R</i>-factor <i>wR</i> and goodness of fit <i>S</i> are based on
 <i>F</i>^2^, conventional <i>R</i>-factors <i>R</i> are based on <i>F</i>,
 with <i>F</i> set to zero for negative <i>F</i>^2^. The threshold expression
 of <i>F</i>^2^ > \s(<i>F</i>^2^) is used only for calculating
 <i>R</i>-factors(gt) <i>etc</i>. and is not relevant to the choice of
 reflections for refinement. <i>R</i>-factors based on <i>F</i>^2^ are
 statistically about twice as large as those based on <i>F</i>, and
 <i>R</i>-factors based on ALL data will be even larger.
;
_reflns_number_total     2736
_reflns_number_gt     2025
_reflns_threshold_expression     I>2\s(I)
_refine_ls_structure_factor_coef     Fsqd
_refine_ls_matrix_type     full
_refine_ls_R_factor_all     0.0563
_refine_ls_R_factor_gt     0.0410
_refine_ls_wR_factor_gt     0.1078
_refine_ls_wR_factor_ref     0.1193
_refine_ls_goodness_of_fit_ref     1.029
_refine_ls_restrained_S_all     1.029
_refine_ls_number_reflns     2736
_refine_ls_number_parameters     210
_refine_ls_number_restraints     0
_refine_ls_hydrogen_treatment     constr
_refine_ls_weighting_scheme     calc
_refine_ls_weighting_details
         'calc w=1/[\s^2^(Fo^2^)+(0.0582P)^2^+0.2638P] where P=(Fo^2^+2Fc^2^)/3'
_atom_sites_solution_hydrogens     geom
_atom_sites_solution_primary     direct
_atom_sites_solution_secondary     difmap
_refine_ls_shift/su_max     0.005
_refine_ls_shift/su_mean     0.000
_refine_diff_density_max     0.162
_refine_diff_density_min     -0.140
_refine_ls_extinction_method     'none'
_refine_ls_extinction_coef     ?
loop_
    _atom_type_symbol
    _atom_type_description
    _atom_type_scat_dispersion_real
    _atom_type_scat_dispersion_imag
    _atom_type_scat_source
    'C' 'C' 0.0033 0.0016
                         'International Tables Vol C Tables 4.2.6.8 and 6.1.1.4'
    'H' 'H' 0.0000 0.0000
                         'International Tables Vol C Tables 4.2.6.8 and 6.1.1.4'
    'B' 'B' 0.0013 0.0007
                         'International Tables Vol C Tables 4.2.6.8 and 6.1.1.4'
    'F' 'F' 0.0171 0.0103
                         'International Tables Vol C Tables 4.2.6.8 and 6.1.1.4'
    'N' 'N' 0.0061 0.0033
                         'International Tables Vol C Tables 4.2.6.8 and 6.1.1.4'
_computing_data_collection     '<i>SMART</i> (Bruker, 2002)'
_computing_cell_refinement     '<i>SAINT</i> (Bruker, 2002)'
_computing_data_reduction     '<i>SAINT</i> (Bruker, 2002)'
_computing_structure_solution     '<i>SHELXS97</i> (Sheldrick, 2008)'
_computing_structure_refinement     '<i>SHELXL97</i> (Sheldrick, 2008)'
_computing_molecular_graphics     '<i>SHELXTL</i> (Sheldrick, 2008)'
_computing_publication_material     '<i>SHELXTL</i> (Sheldrick, 2008)'
loop_
    _atom_site_type_symbol
    _atom_site_label
    _atom_site_fract_x
    _atom_site_fract_y
    _atom_site_fract_z
    _atom_site_U_iso_or_equiv
    _atom_site_adp_type
    _atom_site_calc_flag
    _atom_site_refinement_flags
    _atom_site_occupancy
    _atom_site_symmetry_multiplicity
    _atom_site_disorder_assembly
    _atom_site_disorder_group
    F F1 -0.28223(17) 0.91338(5) 0.54009(14) 0.0842(4) Uani d . 1 1 . .
    F F2 -0.0433(2) 0.98113(4) 0.67169(16) 0.0884(4) Uani d . 1 1 . .
    N N1 0.0902(2) 0.90034(6) 0.65707(18) 0.0593(4) Uani d . 1 1 . .
    N N2 -0.0100(2) 0.91017(5) 0.84906(17) 0.0543(4) Uani d . 1 1 . .
    N N3 -0.2640(3) 0.95619(7) 0.8700(2) 0.0779(5) Uani d . 1 1 . .
    C C1 0.1083(4) 0.91003(9) 0.5324(3) 0.0760(6) Uani d . 1 1 . .
    H H1 0.0217 0.9335 0.4423 0.091 Uiso calc R 1 1 . .
    C C2 0.2720(4) 0.88033(10) 0.5591(3) 0.0821(6) Uani d . 1 1 . .
    H H2 0.3155 0.8798 0.4910 0.098 Uiso calc R 1 1 . .
    C C3 0.3621(3) 0.85096(8) 0.7062(2) 0.0685(5) Uani d . 1 1 . .
    H H3 0.4772 0.8272 0.7554 0.082 Uiso calc R 1 1 . .
    C C4 0.2477(3) 0.86380(7) 0.7662(2) 0.0552(4) Uani d . 1 1 . .
    C C5 0.2796(3) 0.84981(6) 0.9186(2) 0.0510(4) Uani d . 1 1 . .
    C C6 0.4562(3) 0.81223(7) 1.0379(2) 0.0563(4) Uani d . 1 1 . .
    C C7 0.4630(4) 0.76322(7) 0.9807(3) 0.0757(6) Uani d . 1 1 . .
    H H7 0.3519 0.7533 0.8678 0.091 Uiso calc R 1 1 . .
    C C8 0.6331(5) 0.72935(9) 1.0903(4) 0.0968(8) Uani d . 1 1 . .
    H H8 0.6366 0.6966 1.0513 0.116 Uiso calc R 1 1 . .
    C C9 0.7971(5) 0.74379(12) 1.2564(4) 0.1039(9) Uani d . 1 1 . .
    H H9 0.9126 0.7209 1.3295 0.125 Uiso calc R 1 1 . .
    C C10 0.7929(4) 0.79204(11) 1.3165(3) 0.0923(7) Uani d . 1 1 . .
    H H10 0.9040 0.8015 1.4300 0.111 Uiso calc R 1 1 . .
    C C11 0.6232(3) 0.82612(8) 1.2073(2) 0.0696(5) Uani d . 1 1 . .
    H H11 0.6203 0.8587 1.2474 0.084 Uiso calc R 1 1 . .
    C C12 0.1544(3) 0.87210(6) 0.9555(2) 0.0512(4) Uani d . 1 1 . .
    C C13 0.1508(3) 0.86084(7) 1.0927(2) 0.0629(5) Uani d . 1 1 . .
    H H13 0.2419 0.8372 1.1811 0.075 Uiso calc R 1 1 . .
    C C14 -0.0056(3) 0.88989(8) 1.0739(3) 0.0705(5) Uani d . 1 1 . .
    H H14 -0.0427 0.8897 1.1462 0.085 Uiso calc R 1 1 . .
    C C15 -0.1061(3) 0.92141(7) 0.9228(2) 0.0621(5) Uani d . 1 1 . .
    C C16 -0.3699(4) 0.99063(10) 0.7212(4) 0.1032(8) Uani d . 1 1 . .
    H H16A -0.2601 1.0099 0.7266 0.155 Uiso calc R 1 1 . .
    H H16B -0.4650 1.0146 0.7208 0.155 Uiso calc R 1 1 . .
    H H16C -0.4545 0.9700 0.6181 0.155 Uiso calc R 1 1 . .
    C C17 -0.3488(4) 0.96200(12) 0.9644(3) 0.1063(9) Uani d . 1 1 . .
    H H17A -0.3107 0.9317 1.0349 0.159 Uiso calc R 1 1 . .
    H H17B -0.5057 0.9655 0.8847 0.159 Uiso calc R 1 1 . .
    H H17C -0.2860 0.9926 1.0356 0.159 Uiso calc R 1 1 . .
    B B1 -0.0669(3) 0.92741(8) 0.6751(3) 0.0601(5) Uani d . 1 1 . .
loop_
    _atom_site_aniso_label
    _atom_site_aniso_U_11
    _atom_site_aniso_U_22
    _atom_site_aniso_U_33
    _atom_site_aniso_U_12
    _atom_site_aniso_U_13
    _atom_site_aniso_U_23
    F1 0.0555(6) 0.1025(9) 0.0600(7) 0.0046(6) 0.0193(6) -0.0029(6)
    F2 0.1155(10) 0.0568(7) 0.0922(9) 0.0042(6) 0.0646(8) 0.0128(6)
    N1 0.0582(8) 0.0667(9) 0.0467(8) -0.0010(7) 0.0297(7) 0.0060(7)
    N2 0.0504(8) 0.0549(8) 0.0527(8) 0.0015(6) 0.0299(7) -0.0012(6)
    N3 0.0586(9) 0.0861(12) 0.0789(12) 0.0042(9) 0.0379(9) -0.0200(9)
    C1 0.0825(14) 0.0895(14) 0.0521(11) -0.0032(12) 0.0402(11) 0.0119(10)
    C2 0.0860(15) 0.1096(17) 0.0647(13) -0.0059(13) 0.0539(12) 0.0010(12)
    C3 0.0648(11) 0.0866(13) 0.0593(11) 0.0004(10) 0.0414(10) -0.0020(10)
    C4 0.0523(9) 0.0622(10) 0.0466(9) -0.0033(8) 0.0287(8) -0.0012(8)
    C5 0.0501(9) 0.0512(9) 0.0462(9) -0.0036(7) 0.0274(8) -0.0015(7)
    C6 0.0579(10) 0.0579(10) 0.0564(11) 0.0046(8) 0.0373(9) 0.0069(8)
    C7 0.0912(15) 0.0622(11) 0.0837(14) 0.0110(11) 0.0595(13) 0.0051(10)
    C8 0.122(2) 0.0736(14) 0.128(2) 0.0338(15) 0.094(2) 0.0272(15)
    C9 0.0907(18) 0.109(2) 0.126(2) 0.0468(16) 0.0742(19) 0.0593(18)
    C10 0.0657(13) 0.1115(19) 0.0761(15) 0.0170(13) 0.0327(12) 0.0309(14)
    C11 0.0610(11) 0.0743(12) 0.0601(12) 0.0052(10) 0.0312(10) 0.0095(10)
    C12 0.0515(9) 0.0515(9) 0.0472(9) -0.0021(7) 0.0292(8) -0.0016(7)
    C13 0.0655(11) 0.0714(11) 0.0520(10) -0.0016(9) 0.0368(9) 0.0004(9)
    C14 0.0677(12) 0.0925(14) 0.0606(12) -0.0045(11) 0.0446(10) -0.0108(10)
    C15 0.0522(10) 0.0667(11) 0.0604(11) -0.0061(9) 0.0317(9) -0.0164(9)
    C16 0.0863(16) 0.0873(16) 0.119(2) 0.0278(14) 0.0557(16) 0.0073(15)
    C17 0.0768(15) 0.141(2) 0.1026(19) 0.0081(15) 0.0569(15) -0.0398(16)
    B1 0.0562(12) 0.0545(11) 0.0519(12) -0.0006(9) 0.0253(10) 0.0022(9)
_geom_special_details
;
 All s.u.'s (except the s.u. in the dihedral angle between two l.s. planes)
 are estimated using the full covariance matrix. The cell s.u.'s are taken
 into account individually in the estimation of s.u.'s in distances, angles
 and torsion angles; correlations between s.u.'s in cell parameters are only
 used when they are defined by crystal symmetry. An approximate (isotropic)
 treatment of cell s.u.'s is used for estimating s.u.'s involving l.s. planes.
;
loop_
    _geom_bond_atom_site_label_1
    _geom_bond_atom_site_label_2
    _geom_bond_site_symmetry_2
    _geom_bond_distance
    _geom_bond_publ_flag
    F1 B1 . 1.392(2) ?
    F2 B1 . 1.387(2) ?
    N1 C1 . 1.359(2) ?
    N1 C4 . 1.376(2) ?
    N1 B1 . 1.513(3) ?
    N2 C15 . 1.369(2) ?
    N2 C12 . 1.420(2) ?
    N2 B1 . 1.562(3) ?
    N3 C15 . 1.331(2) ?
    N3 C17 . 1.458(3) ?
    N3 C16 . 1.458(3) ?
    C1 C2 . 1.361(3) ?
    C1 H1 . 0.9300 ?
    C2 C3 . 1.386(3) ?
    C2 H2 . 0.9300 ?
    C3 C4 . 1.388(3) ?
    C3 H3 . 0.9300 ?
    C4 C5 . 1.425(2) ?
    C5 C12 . 1.365(2) ?
    C5 C6 . 1.479(2) ?
    C6 C11 . 1.389(3) ?
    C6 C7 . 1.390(3) ?
    C7 C8 . 1.375(3) ?
    C7 H7 . 0.9300 ?
    C8 C9 . 1.368(4) ?
    C8 H8 . 0.9300 ?
    C9 C10 . 1.379(4) ?
    C9 H9 . 0.9300 ?
    C10 C11 . 1.376(3) ?
    C10 H10 . 0.9300 ?
    C11 H11 . 0.9300 ?
    C12 C13 . 1.416(2) ?
    C13 C14 . 1.337(3) ?
    C13 H13 . 0.9300 ?
    C14 C15 . 1.435(3) ?
    C14 H14 . 0.9300 ?
    C16 H16A . 0.9600 ?
    C16 H16B . 0.9600 ?
    C16 H16C . 0.9600 ?
    C17 H17A . 0.9600 ?
    C17 H17B . 0.9600 ?
    C17 H17C . 0.9600 ?
loop_
    _geom_angle_atom_site_label_1
    _geom_angle_atom_site_label_2
    _geom_angle_atom_site_label_3
    _geom_angle_site_symmetry_1
    _geom_angle_site_symmetry_3
    _geom_angle
    _geom_angle_publ_flag
    C1 N1 C4 . . 107.13(16) ?
    C1 N1 B1 . . 125.53(16) ?
    C4 N1 B1 . . 127.26(14) ?
    C15 N2 C12 . . 106.50(14) ?
    C15 N2 B1 . . 131.83(15) ?
    C12 N2 B1 . . 121.37(14) ?
    C15 N3 C17 . . 119.6(2) ?
    C15 N3 C16 . . 126.89(19) ?
    C17 N3 C16 . . 113.53(19) ?
    N1 C1 C2 . . 109.95(18) ?
    N1 C1 H1 . . 125.0 ?
    C2 C1 H1 . . 125.0 ?
    C1 C2 C3 . . 107.53(18) ?
    C1 C2 H2 . . 126.2 ?
    C3 C2 H2 . . 126.2 ?
    C2 C3 C4 . . 106.95(19) ?
    C2 C3 H3 . . 126.5 ?
    C4 C3 H3 . . 126.5 ?
    N1 C4 C3 . . 108.44(16) ?
    N1 C4 C5 . . 119.19(15) ?
    C3 C4 C5 . . 132.08(17) ?
    C12 C5 C4 . . 120.46(15) ?
    C12 C5 C6 . . 121.14(15) ?
    C4 C5 C6 . . 118.36(15) ?
    C11 C6 C7 . . 118.84(18) ?
    C11 C6 C5 . . 120.53(16) ?
    C7 C6 C5 . . 120.58(17) ?
    C8 C7 C6 . . 120.3(2) ?
    C8 C7 H7 . . 119.8 ?
    C6 C7 H7 . . 119.8 ?
    C9 C8 C7 . . 120.1(2) ?
    C9 C8 H8 . . 119.9 ?
    C7 C8 H8 . . 119.9 ?
    C8 C9 C10 . . 120.6(2) ?
    C8 C9 H9 . . 119.7 ?
    C10 C9 H9 . . 119.7 ?
    C11 C10 C9 . . 119.5(2) ?
    C11 C10 H10 . . 120.2 ?
    C9 C10 H10 . . 120.2 ?
    C10 C11 C6 . . 120.6(2) ?
    C10 C11 H11 . . 119.7 ?
    C6 C11 H11 . . 119.7 ?
    C5 C12 C13 . . 128.79(16) ?
    C5 C12 N2 . . 123.22(15) ?
    C13 C12 N2 . . 107.89(15) ?
    C14 C13 C12 . . 108.66(17) ?
    C14 C13 H13 . . 125.7 ?
    C12 C13 H13 . . 125.7 ?
    C13 C14 C15 . . 108.04(17) ?
    C13 C14 H14 . . 126.0 ?
    C15 C14 H14 . . 126.0 ?
    N3 C15 N2 . . 127.54(18) ?
    N3 C15 C14 . . 123.55(18) ?
    N2 C15 C14 . . 108.89(16) ?
    N3 C16 H16A . . 109.5 ?
    N3 C16 H16B . . 109.5 ?
    H16A C16 H16B . . 109.5 ?
    N3 C16 H16C . . 109.5 ?
    H16A C16 H16C . . 109.5 ?
    H16B C16 H16C . . 109.5 ?
    N3 C17 H17A . . 109.5 ?
    N3 C17 H17B . . 109.5 ?
    H17A C17 H17B . . 109.5 ?
    N3 C17 H17C . . 109.5 ?
    H17A C17 H17C . . 109.5 ?
    H17B C17 H17C . . 109.5 ?
    F2 B1 F1 . . 109.21(15) ?
    F2 B1 N1 . . 108.58(16) ?
    F1 B1 N1 . . 110.18(16) ?
    F2 B1 N2 . . 110.87(15) ?
    F1 B1 N2 . . 109.63(16) ?
    N1 B1 N2 . . 108.35(14) ?
loop_
    _geom_torsion_atom_site_label_1
    _geom_torsion_atom_site_label_2
    _geom_torsion_atom_site_label_3
    _geom_torsion_atom_site_label_4
    _geom_torsion_site_symmetry_1
    _geom_torsion_site_symmetry_2
    _geom_torsion_site_symmetry_3
    _geom_torsion_site_symmetry_4
    _geom_torsion
    _geom_torsion_publ_flag
    C4 N1 C1 C2 . . . . 0.4(2) ?
    B1 N1 C1 C2 . . . . 177.39(18) ?
    N1 C1 C2 C3 . . . . -0.4(3) ?
    C1 C2 C3 C4 . . . . 0.2(2) ?
    C1 N1 C4 C3 . . . . -0.3(2) ?
    B1 N1 C4 C3 . . . . -177.21(16) ?
    C1 N1 C4 C5 . . . . 174.28(16) ?
    B1 N1 C4 C5 . . . . -2.6(3) ?
    C2 C3 C4 N1 . . . . 0.1(2) ?
    C2 C3 C4 C5 . . . . -173.55(19) ?
    N1 C4 C5 C12 . . . . 0.4(2) ?
    C3 C4 C5 C12 . . . . 173.53(18) ?
    N1 C4 C5 C6 . . . . -177.34(15) ?
    C3 C4 C5 C6 . . . . -4.2(3) ?
    C12 C5 C6 C11 . . . . -56.0(2) ?
    C4 C5 C6 C11 . . . . 121.79(18) ?
    C12 C5 C6 C7 . . . . 126.68(19) ?
    C4 C5 C6 C7 . . . . -55.6(2) ?
    C11 C6 C7 C8 . . . . -0.4(3) ?
    C5 C6 C7 C8 . . . . 177.02(19) ?
    C6 C7 C8 C9 . . . . -0.1(4) ?
    C7 C8 C9 C10 . . . . 0.7(4) ?
    C8 C9 C10 C11 . . . . -0.8(4) ?
    C9 C10 C11 C6 . . . . 0.3(3) ?
    C7 C6 C11 C10 . . . . 0.3(3) ?
    C5 C6 C11 C10 . . . . -177.12(18) ?
    C4 C5 C12 C13 . . . . 175.20(16) ?
    C6 C5 C12 C13 . . . . -7.1(3) ?
    C4 C5 C12 N2 . . . . -0.7(2) ?
    C6 C5 C12 N2 . . . . 176.99(15) ?
    C15 N2 C12 C5 . . . . 177.30(15) ?
    B1 N2 C12 C5 . . . . 2.9(2) ?
    C15 N2 C12 C13 . . . . 0.65(18) ?
    B1 N2 C12 C13 . . . . -173.74(15) ?
    C5 C12 C13 C14 . . . . -176.43(17) ?
    N2 C12 C13 C14 . . . . 0.0(2) ?
    C12 C13 C14 C15 . . . . -0.6(2) ?
    C17 N3 C15 N2 . . . . 178.89(18) ?
    C16 N3 C15 N2 . . . . -0.4(3) ?
    C17 N3 C15 C14 . . . . -2.5(3) ?
    C16 N3 C15 C14 . . . . 178.2(2) ?
    C12 N2 C15 N3 . . . . 177.73(17) ?
    B1 N2 C15 N3 . . . . -8.7(3) ?
    C12 N2 C15 C14 . . . . -1.01(18) ?
    B1 N2 C15 C14 . . . . 172.56(17) ?
    C13 C14 C15 N3 . . . . -177.78(17) ?
    C13 C14 C15 N2 . . . . 1.0(2) ?
    C1 N1 B1 F2 . . . . -51.6(2) ?
    C4 N1 B1 F2 . . . . 124.74(18) ?
    C1 N1 B1 F1 . . . . 68.0(2) ?
    C4 N1 B1 F1 . . . . -115.69(19) ?
    C1 N1 B1 N2 . . . . -172.08(16) ?
    C4 N1 B1 N2 . . . . 4.2(2) ?
    C15 N2 B1 F2 . . . . 63.9(2) ?
    C12 N2 B1 F2 . . . . -123.27(17) ?
    C15 N2 B1 F1 . . . . -56.7(2) ?
    C12 N2 B1 F1 . . . . 116.07(17) ?
    C15 N2 B1 N1 . . . . -176.99(16) ?
    C12 N2 B1 N1 . . . . -4.2(2) ?
loop_
    _geom_hbond_atom_site_label_D
    _geom_hbond_atom_site_label_H
    _geom_hbond_atom_site_label_A
    _geom_hbond_site_symmetry_A
    _geom_hbond_distance_DH
    _geom_hbond_distance_HA
    _geom_hbond_distance_DA
    _geom_hbond_angle_DHA
    _geom_hbond_publ_flag
    C1 H1 F2 3_576 0.93 2.512 3.291(3) 142 yes
    C17 H17C F2 3_577 0.96 2.491 3.282(3) 140 yes
data_global
_journal_date_recd_electronic     2013-04-02
_journal_date_accepted     2013-04-16
_journal_name_full     'Acta Crystallographica, Section E'
_journal_year     2013
_journal_volume     69
_journal_issue      5
_journal_page_first     o781
_journal_page_last     o781
_journal_paper_category     QO
_journal_paper_doi     10.1107/S1600536813010404
_journal_coeditor_code     RK2400
_publ_contact_author_name     'Zhao-Yun Wang'
_publ_contact_author_address
;
School of Chemistry and Material Science
Anhui Normal University
Wuhu
People's Republic of China
;
_publ_contact_author_email     shine_zywang@yahoo.com.cn
_publ_contact_author_fax     '086 0553 3883517'
_publ_contact_author_phone     '086 0553 3883517'
_publ_section_title
;\
12-Dimethylamino-2,2-difluoro-8-phenyl-1\l^5^,3-diaza-2\l^4^-\
boratricyclo[7.3.0.0^3,7^]dodeca-1(12),4,6,8,10-pentaen-1-ylium
;
loop_
    _publ_author_name
    _publ_author_address
    'Wang, Zhao-Yun'
;
School of Chemistry and Material Science
Anhui Normal University
Wuhu
People's Republic of China
;
