# Supplementary material for: 12-Di­methyl­amino-2,2-di­fluoro-8-phenyl-1λ5,3-di­aza-2λ4-boratri­cyclo­[7.3.0.03,7]dodeca-1(12),4,6,8,10-pentaen-1-ylium
Source: Acta Crystallogr Sect E Struct Rep Online. 2013 Apr 24;69(Pt 5):o781. doi: 10.1107/S1600536813010404 (PMC3648305; doi:10.1107/S1600536813010404)
Supplement: Supplementary file 2 [file e-69-0o781-Isup2.hkl]

# 
# h,k,l, Fc-squared, Fo-squared, sigma(Fo-squared) and status flag 
# 
data_I
_shelx_title ' 101209c_0m in P2(1)/n       New: P21/c' 
_shelx_refln_list_code          4 
_shelx_F_calc_maximum      159.99 
_exptl_crystal_F_000       648.00 
_reflns_d_resolution_high  0.8411 
 
loop_ 
 _symmetry_equiv_pos_as_xyz 
 'x, y, z' 
 '-x, y+1/2, -z+1/2' 
 '-x, -y, -z' 
 'x, -y-1/2, z-1/2' 
 
_cell_length_a     7.8033 
_cell_length_b    25.5240 
_cell_length_c     9.9776 
_cell_angle_alpha  90.000 
_cell_angle_beta  128.671 
_cell_angle_gamma  90.000 
 
_shelx_F_squared_multiplier     1.000 
 
loop_ 
 _refln_index_h 
 _refln_index_k 
 _refln_index_l 
 _refln_F_squared_calc 
 _refln_F_squared_meas 
 _refln_F_squared_sigma 
 _refln_observed_status 
   1   0   0     2204.04     2155.45     26.87 o 
   2   0   0      558.89      540.31      9.01 o 
   3   0   0     1507.56     1500.71     19.58 o 
   4   0   0       93.63       90.43      2.49 o 
   5   0   0       36.23       37.86      2.69 o 
   6   0   0       12.11       15.91      2.50 o 
   7   0   0       10.11       12.22      2.45 o 
   1   1   0        2.48        3.54      0.24 o 
   2   1   0       96.54       84.10      1.93 o 
   3   1   0       53.38       43.70      1.07 o 
   4   1   0       49.72       46.09      1.24 o 
   5   1   0        4.38        3.92      1.01 o 
   6   1   0      123.95      129.77      3.74 o 
   7   1   0        0.22        2.41      1.32 o 
   0   2   0     1887.32     1825.72     28.48 o 
   1   2   0     7298.04     7015.58    154.46 o 
   2   2   0      344.57      331.75      3.52 o 
   3   2   0     1826.13     1936.16     17.59 o 
   4   2   0       11.79        9.27      1.28 o 
   5   2   0      106.29      115.88      3.17 o 
   6   2   0       10.11       11.71      1.54 o 
   7   2   0        2.60        1.98      1.29 o 
   1   3   0     1130.32     1103.73     10.92 o 
   2   3   0     1613.43     1543.34     13.95 o 
   3   3   0       15.95       20.61      0.80 o 
   4   3   0      321.04      320.43      4.54 o 
   5   3   0      178.86      183.52      4.07 o 
   6   3   0       16.61       17.45      2.15 o 
   7   3   0        3.71        3.62      1.38 o 
   0   4   0     5308.09     4781.31     93.49 o 
   1   4   0     6465.88     6086.83     68.74 o 
   2   4   0      592.38      565.71      6.92 o 
   3   4   0       33.55       33.42      1.16 o 
   4   4   0        3.39        5.15      1.19 o 
   5   4   0       92.97       96.81      5.96 o 
   6   4   0        1.07       -0.04      1.02 o 
   7   4   0       45.42       52.77      6.06 o 
   1   5   0    25596.47    22516.33    352.45 o 
   2   5   0      107.55      130.47      2.06 o 
   3   5   0      436.97      481.48      5.19 o 
   4   5   0      162.78      173.76      3.10 o 
   5   5   0       22.71       20.21      1.64 o 
   6   5   0        7.49        5.14      1.31 o 
   7   5   0        3.64        3.31      1.81 o 
   0   6   0     2357.98     2259.97     28.16 o 
   1   6   0     6459.13     6255.22     54.15 o 
   2   6   0      169.32      174.88      2.29 o 
   3   6   0        3.74        3.28      0.52 o 
   4   6   0      104.63      111.44      3.10 o 
   5   6   0       96.51       94.27      2.90 o 
   6   6   0       11.42        9.18      1.57 o 
   7   6   0        2.93        3.02      1.42 o 
   1   7   0     2108.10     2075.40     18.48 o 
   2   7   0      104.48      106.55      1.75 o 
   3   7   0      327.93      301.16      4.23 o 
   4   7   0       33.86       37.89      1.48 o 
   5   7   0       11.80       12.40      1.36 o 
   6   7   0        3.20        3.75      1.26 o 
   7   7   0       17.32       14.57      4.30 o 
   0   8   0     3211.95     3216.46     39.90 o 
   1   8   0      292.34      297.99      3.35 o 
   2   8   0      218.22      230.11      2.90 o 
   3   8   0        0.01        0.17      0.43 o 
   4   8   0        0.49       -0.46      0.46 o 
   5   8   0       30.26       30.32      1.89 o 
   6   8   0       26.76       24.31      2.01 o 
   1   9   0     2253.54     2220.65     19.87 o 
   2   9   0        4.42        2.40      0.47 o 
   3   9   0      425.46      392.90      4.63 o 
   4   9   0        8.59       11.45      2.10 o 
   5   9   0        0.00       -0.78      0.78 o 
   6   9   0       11.48       14.34      2.39 o 
   0  10   0      260.19      251.91      4.28 o 
   1  10   0     2349.83     2229.52     20.04 o 
   2  10   0     1946.03     2104.20     19.13 o 
   3  10   0       76.80       67.72      1.60 o 
   4  10   0        7.09        5.51      0.85 o 
   5  10   0        0.11       -0.03      0.73 o 
   6  10   0        0.03       -0.22      1.26 o 
   1  11   0        2.91        1.15      0.41 o 
   2  11   0      288.03      254.98      3.32 o 
   3  11   0        0.17        0.79      0.52 o 
   4  11   0        0.07        0.13      0.63 o 
   5  11   0        0.66       -0.37      0.88 o 
   6  11   0        9.96       11.37      1.92 o 
   0  12   0      922.87      911.31     12.58 o 
   1  12   0       68.58       67.89      1.77 o 
   2  12   0      563.45      624.11      6.64 o 
   3  12   0      237.66      240.00      3.41 o 
   4  12   0       24.82       23.35      2.21 o 
   5  12   0       24.55       21.71      2.16 o 
   6  12   0        1.36        0.93      1.32 o 
   1  13   0      888.67      901.61      8.96 o 
   2  13   0       15.63       17.63      0.97 o 
   3  13   0       43.66       37.71      1.53 o 
   4  13   0        7.62        9.74      1.32 o 
   5  13   0       12.88       11.92      1.53 o 
   6  13   0        5.83        9.60      1.91 o 
   0  14   0       12.53        9.51      1.06 o 
   1  14   0       62.05       63.03      1.97 o 
   2  14   0      308.62      289.19      3.81 o 
   3  14   0        5.33        6.07      0.79 o 
   4  14   0       15.51       17.50      1.59 o 
   5  14   0        8.54        9.00      2.38 o 
   6  14   0        3.47        3.22      1.61 o 
   1  15   0       13.94       10.73      0.89 o 
   2  15   0       27.84       29.21      1.21 o 
   3  15   0      143.21      143.17      3.03 o 
   4  15   0        2.78        5.22      1.15 o 
   5  15   0       40.35       40.38      2.42 o 
   6  15   0        1.62        0.94      1.54 o 
   0  16   0      211.61      200.01      5.47 o 
   1  16   0      162.70      189.96      2.93 o 
   2  16   0        2.45        1.38      0.58 o 
   3  16   0      277.22      274.44      5.45 o 
   4  16   0       10.16        8.18      1.38 o 
   5  16   0        9.61        8.39      1.42 o 
   6  16   0        3.58        4.43      1.75 o 
   1  17   0       24.56       25.76      1.76 o 
   2  17   0      177.05      172.40      3.42 o 
   3  17   0      144.09      144.66      4.23 o 
   4  17   0      114.82      114.99      3.48 o 
   5  17   0        0.02        0.20      1.06 o 
   6  17   0        3.81        3.50      1.99 o 
   0  18   0      834.94      938.82     13.73 o 
   1  18   0      176.70      184.02      2.98 o 
   2  18   0        3.04        3.93      0.90 o 
   3  18   0       37.35       36.97      2.54 o 
   4  18   0        5.51        2.50      1.16 o 
   5  18   0        5.35        7.52      1.51 o 
   1  19   0       52.05       50.42      1.80 o 
   2  19   0        0.92        0.72      0.85 o 
   3  19   0      234.17      234.26      4.96 o 
   4  19   0        6.91        4.50      1.33 o 
   5  19   0        0.00       -1.16      1.16 o 
   0  20   0       13.77       10.20      2.00 o 
   1  20   0       10.15       11.02      1.12 o 
   2  20   0       62.20       61.65      2.17 o 
   3  20   0        4.36        2.39      1.21 o 
   4  20   0       12.78       10.59      1.62 o 
   5  20   0        0.11        0.20      1.18 o 
   1  21   0       13.29       13.65      1.28 o 
   2  21   0      109.31      113.45      2.90 o 
   3  21   0        0.07        0.34      1.03 o 
   4  21   0       56.47       55.32      3.39 o 
   5  21   0        1.96        1.60      1.35 o 
   0  22   0      126.20      130.47      5.35 o 
   1  22   0       51.65       54.80      2.06 o 
   2  22   0       19.57       19.48      1.54 o 
   3  22   0        0.62       -0.12      1.08 o 
   4  22   0        0.20        0.51      1.36 o 
   1  23   0       42.82       43.35      3.27 o 
   2  23   0       77.36       88.96      4.19 o 
   3  23   0        6.65        6.41      1.63 o 
   4  23   0        0.33        0.05      1.20 o 
   0  24   0       12.07       10.60      2.02 o 
   1  24   0        7.49        6.71      1.36 o 
   2  24   0       64.36       61.66      3.69 o 
   3  24   0        4.07        3.86      1.34 o 
   4  24   0        0.89        1.35      1.36 o 
   1  25   0        8.15        6.02      1.35 o 
   2  25   0       69.05       72.10      2.97 o 
   3  25   0        5.91        3.04      2.37 o 
   4  25   0        0.04       -0.95      1.21 o 
   0  26   0        1.27        1.99      2.15 o 
   1  26   0       59.05       58.05      2.70 o 
   2  26   0        1.14       -0.67      1.37 o 
   3  26   0        2.66        0.24      1.20 o 
   1  27   0       10.66        7.01      1.85 o 
   2  27   0        1.92        2.13      1.31 o 
   3  27   0        0.61       -1.95      1.95 o 
   0  28   0       10.60       15.11      2.52 o 
   1  28   0        2.18        0.03      1.15 o 
   2  28   0        8.82        8.94      1.60 o 
   1  29   0        4.66        3.65      1.42 o 
   2  29   0       16.26       15.90      2.27 o 
   0  30   0        3.45        3.01      2.07 o 
   1  30   0        0.25       -1.20      1.20 o 
  -7   1   1       34.35       33.84      2.37 o 
  -6   1   1       85.44       90.80      2.95 o 
  -5   1   1      245.46      232.44      4.74 o 
  -4   1   1      109.93      131.31      2.14 o 
  -3   1   1       26.54       21.22      0.74 o 
  -2   1   1      163.33      104.41      1.94 o 
  -1   1   1       89.81       64.76      1.05 o 
   0   1   1      672.41      610.23      7.06 o 
   1   1   1      180.79      178.88      2.32 o 
   2   1   1        3.83        8.73      0.46 o 
   3   1   1      162.56      167.22      2.32 o 
   4   1   1       64.39       74.74      2.42 o 
   5   1   1        7.88        8.19      1.30 o 
   6   1   1       26.55       27.51      2.17 o 
  -7   2   1       27.48       25.59      2.59 o 
  -6   2   1      214.57      220.82      4.72 o 
  -5   2   1      105.41      104.23      2.39 o 
  -4   2   1       31.93       33.43      1.06 o 
  -3   2   1        1.01        1.60      0.35 o 
  -2   2   1      317.63      309.52      4.06 o 
  -1   2   1     2761.37     2725.89     26.20 o 
   0   2   1    10565.91     9312.38    161.80 o 
   1   2   1      130.31      116.96      2.31 o 
   2   2   1        1.13        0.96      0.40 o 
   3   2   1      982.68     1000.10      9.72 o 
   4   2   1      268.14      283.42      5.10 o 
   5   2   1       83.36       84.81      2.89 o 
   6   2   1        0.24       -0.06      1.03 o 
  -7   3   1       83.35       85.91      4.15 o 
  -6   3   1       11.34       17.50      2.50 o 
  -5   3   1        1.19        0.88      0.63 o 
  -4   3   1       72.75       98.00      1.81 o 
  -3   3   1      741.88      696.68      8.53 o 
  -2   3   1     5230.66     5079.89     44.00 o 
  -1   3   1     6180.14     5826.17     55.73 o 
   0   3   1     1245.20     1222.85     10.96 o 
   1   3   1    10236.02     9590.05     90.71 o 
   2   3   1       47.14       34.40      1.06 o 
   3   3   1       42.77       46.52      2.04 o 
   4   3   1      121.90      140.74      3.36 o 
   5   3   1        9.82       10.29      1.41 o 
   6   3   1       45.32       47.97      2.59 o 
  -7   4   1        0.12        1.39      1.13 o 
  -6   4   1        1.25        1.50      0.99 o 
  -5   4   1        1.22        0.71      0.82 o 
  -4   4   1       33.39       37.57      1.46 o 
  -3   4   1      252.64      274.07      3.26 o 
  -2   4   1        3.43        8.04      0.53 o 
  -1   4   1      204.88      169.86      2.15 o 
   0   4   1     9621.91     8681.13    237.67 o 
   1   4   1     6910.49     6453.98     81.59 o 
   2   4   1      437.61      491.01      5.74 o 
   3   4   1      372.74      406.87      5.83 o 
   4   4   1       22.84       25.03      1.63 o 
   5   4   1        0.39       -0.03      0.94 o 
   6   4   1       27.55       25.43      2.17 o 
  -7   5   1        7.16        4.63      1.33 o 
  -6   5   1      105.33       98.73      3.09 o 
  -5   5   1      276.16      274.83      4.33 o 
  -4   5   1      217.44      244.14      4.04 o 
  -3   5   1       75.42       68.70      1.99 o 
  -2   5   1     1245.03     1226.56     12.25 o 
  -1   5   1     1297.00     1290.31     12.78 o 
   0   5   1      323.92      324.74      3.34 o 
   1   5   1     4525.27     4498.41     39.15 o 
   2   5   1      581.00      547.34      6.33 o 
   3   5   1       88.67       97.60      3.25 o 
   4   5   1        1.34        1.32      0.88 o 
   5   5   1      202.30      194.48      4.47 o 
   6   5   1       19.75       18.68      1.92 o 
  -7   6   1        5.94        4.21      1.53 o 
  -6   6   1       20.57       20.53      2.04 o 
  -5   6   1      133.54      119.22      3.69 o 
  -4   6   1        0.60        1.56      0.60 o 
  -3   6   1     1072.87     1107.16     10.52 o 
  -2   6   1      317.62      303.91      3.35 o 
  -1   6   1       10.38       11.67      0.76 o 
   0   6   1        0.04        0.23      0.31 o 
   1   6   1      510.39      499.48      5.05 o 
   2   6   1      714.80      748.31     22.35 o 
   3   6   1       45.52       62.44      1.71 o 
   4   6   1        0.68        1.25      0.77 o 
   5   6   1       68.17       71.61      2.91 o 
   6   6   1        1.55       -1.09      1.09 o 
  -7   7   1       36.62       42.08      2.93 o 
  -6   7   1        2.39        3.75      1.11 o 
  -5   7   1      108.73       99.40      3.07 o 
  -4   7   1      206.17      219.69      3.10 o 
  -3   7   1       19.94       20.96      1.57 o 
  -2   7   1      512.75      577.86      5.77 o 
  -1   7   1      125.49      143.70      1.85 o 
   0   7   1     1267.89     1238.80     11.31 o 
   1   7   1     1348.32     1352.86     14.25 o 
   2   7   1     2152.58     2235.39     35.99 o 
   3   7   1      118.76      120.18      2.44 o 
   4   7   1       29.72       29.16      1.44 o 
   5   7   1        3.59        4.63      1.18 o 
   6   7   1        1.28        2.08      1.30 o 
  -7   8   1        3.15        3.15      1.51 o 
  -6   8   1        6.71        2.32      1.26 o 
  -5   8   1       17.30       12.47      1.27 o 
  -4   8   1      196.43      227.22      3.19 o 
  -3   8   1      780.70      766.52      7.71 o 
  -2   8   1     1652.62     1590.54     14.51 o 
  -1   8   1      882.50      914.71      8.61 o 
   0   8   1       15.65       13.70      0.63 o 
   1   8   1       57.41       52.81      1.96 o 
   2   8   1     3390.28     3386.87     30.04 o 
   3   8   1      189.94      219.42      3.59 o 
   4   8   1       22.68       20.08      1.32 o 
   5   8   1        9.92        8.54      1.37 o 
   6   8   1        1.40       -0.57      1.54 o 
  -7   9   1        1.58       -2.26      2.79 o 
  -6   9   1      139.29      134.85      4.46 o 
  -5   9   1        0.45        0.93      0.72 o 
  -4   9   1       25.23       26.28      1.13 o 
  -3   9   1        0.90        1.34      0.55 o 
  -2   9   1        8.01        3.65      0.59 o 
  -1   9   1      513.82      500.40      5.12 o 
   0   9   1     1683.82     1625.65     16.22 o 
   1   9   1      209.65      193.31      2.84 o 
   2   9   1     2822.57     2686.78     26.52 o 
   3   9   1      144.59      132.79      3.09 o 
   4   9   1        1.82        1.17      0.74 o 
   5   9   1      124.37      126.83      4.14 o 
   6   9   1        2.07        1.09      1.18 o 
  -7  10   1        6.20        9.49      3.30 o 
  -6  10   1        0.66       -0.80      1.20 o 
  -5  10   1       26.84       31.24      1.59 o 
  -4  10   1       96.28      103.76      2.06 o 
  -3  10   1     1481.30     1497.39     14.08 o 
  -2  10   1      328.60      333.66      3.85 o 
  -1  10   1      367.30      403.18      4.35 o 
   0  10   1      915.75      899.68      9.52 o 
   1  10   1      561.45      602.21      6.23 o 
   2  10   1     1037.58      965.91     10.50 o 
   3  10   1      185.51      175.56      3.66 o 
   4  10   1       29.43       27.38      1.95 o 
   5  10   1      106.53      103.53      3.40 o 
   6  10   1        5.27        6.36      1.67 o 
  -7  11   1        1.97        3.60      1.61 o 
  -6  11   1        3.65        2.76      1.44 o 
  -5  11   1      234.60      247.91      4.97 o 
  -4  11   1       17.96       17.14      1.02 o 
  -3  11   1        8.19        9.11      0.73 o 
  -2  11   1      525.18      591.66      6.17 o 
  -1  11   1       15.65       11.26      0.79 o 
   0  11   1     1529.89     1584.62     16.04 o 
   1  11   1      184.68      207.57      2.84 o 
   2  11   1      901.86      894.95      9.01 o 
   3  11   1      116.24      119.48      3.17 o 
   4  11   1        0.81        0.61      0.76 o 
   5  11   1       19.39       21.18      1.90 o 
   6  11   1        0.65        1.65      1.52 o 
  -7  12   1        5.03        1.18      1.50 o 
  -6  12   1        4.48        0.56      2.37 o 
  -5  12   1        1.63        0.48      0.95 o 
  -4  12   1       29.65       29.68      1.71 o 
  -3  12   1        0.49        1.73      0.52 o 
  -2  12   1      264.66      275.75      3.46 o 
  -1  12   1       68.72       61.93      2.11 o 
   0  12   1        6.25       11.48      0.82 o 
   1  12   1     1664.76     1744.79     16.17 o 
   2  12   1      478.21      501.80      6.63 o 
   3  12   1        1.02        3.43      0.79 o 
   4  12   1        0.34        0.55      0.74 o 
   5  12   1        2.39        2.46      1.40 o 
   6  12   1        1.81        2.44      1.62 o 
  -7  13   1        0.75        0.72      3.09 o 
  -6  13   1        0.85        0.12      1.26 o 
  -5  13   1       17.20       16.40      1.89 o 
  -4  13   1       15.16       17.43      1.72 o 
  -3  13   1        0.53        0.70      0.48 o 
  -2  13   1      199.68      224.69      3.05 o 
  -1  13   1      185.07      194.88      2.73 o 
   0  13   1      219.81      236.63      3.76 o 
   1  13   1        0.03        0.34      0.49 o 
   2  13   1      138.87      104.53      2.33 o 
   3  13   1      183.47      176.74      3.40 o 
   4  13   1        1.36        3.47      0.95 o 
   5  13   1        4.71        1.86      1.36 o 
   6  13   1        7.19       10.51      2.06 o 
  -6  14   1        0.80       -0.43      1.10 o 
  -5  14   1       95.00       87.80      4.07 o 
  -4  14   1       90.02       96.90      2.91 o 
  -3  14   1       31.62       28.53      1.63 o 
  -2  14   1       35.96       35.28      1.53 o 
  -1  14   1     1107.63     1088.13     10.61 o 
   0  14   1     1644.42     1738.02     17.16 o 
   1  14   1       54.75       62.63      1.65 o 
   2  14   1     1447.26     1487.35     14.34 o 
   3  14   1      534.02      499.89      6.75 o 
   4  14   1       45.12       45.69      2.23 o 
   5  14   1       10.81       11.06      1.89 o 
  -6  15   1        3.15        1.01      1.16 o 
  -5  15   1       74.84       71.67      2.78 o 
  -4  15   1       45.64       43.32      2.19 o 
  -3  15   1       81.93       76.37      2.17 o 
  -2  15   1       12.40        5.85      0.83 o 
  -1  15   1        4.47        5.54      0.78 o 
   0  15   1       44.28       45.61      2.12 o 
   1  15   1      216.30      218.52      3.19 o 
   2  15   1       89.09       90.69      2.03 o 
   3  15   1      589.05      581.57      7.64 o 
   4  15   1      150.14      135.47      3.72 o 
   5  15   1        0.05        0.76      1.37 o 
  -6  16   1        0.55        1.89      1.23 o 
  -5  16   1       23.94       21.18      1.91 o 
  -4  16   1       15.23       18.77      2.63 o 
  -3  16   1       46.76       46.75      1.82 o 
  -2  16   1      345.59      335.13      6.13 o 
  -1  16   1      833.02      852.67      8.77 o 
   0  16   1      415.35      438.34      5.18 o 
   1  16   1       66.47       74.95      1.81 o 
   2  16   1       65.43       62.73      2.08 o 
   3  16   1      354.99      354.82      6.31 o 
   4  16   1       13.49       14.87      1.65 o 
   5  16   1        0.95        1.92      1.49 o 
  -6  17   1        0.55       -1.07      1.07 o 
  -5  17   1        0.83        0.72      1.08 o 
  -4  17   1        0.00       -0.58      0.93 o 
  -3  17   1      166.01      171.46      3.43 o 
  -2  17   1       12.76       14.09      1.17 o 
  -1  17   1       17.51       19.50      1.07 o 
   0  17   1       64.28       62.70      1.66 o 
   1  17   1       83.24       88.99      2.02 o 
   2  17   1       72.06       67.84      1.86 o 
   3  17   1        0.00        1.33      1.39 o 
   4  17   1        0.01        0.51      1.08 o 
   5  17   1        1.12        2.99      1.76 o 
  -6  18   1        0.08        1.29      1.32 o 
  -5  18   1        6.58        5.39      1.40 o 
  -4  18   1        2.22        0.60      0.99 o 
  -3  18   1      106.49      108.95      2.77 o 
  -2  18   1       39.28       45.12      1.80 o 
  -1  18   1      182.93      187.20      3.74 o 
   0  18   1       13.49       14.73      1.01 o 
   1  18   1        0.87       -0.33      0.58 o 
   2  18   1       11.76        8.67      1.41 o 
   3  18   1      214.55      191.02      4.67 o 
   4  18   1        5.06        5.40      1.54 o 
   5  18   1        2.49        0.50      1.56 o 
  -6  19   1        4.24        4.36      1.49 o 
  -5  19   1        2.64        3.38      1.27 o 
  -4  19   1        4.76        3.52      1.18 o 
  -3  19   1       62.00       52.50      2.06 o 
  -2  19   1      233.35      233.61      4.11 o 
  -1  19   1        5.93        9.11      1.53 o 
   0  19   1       32.83       37.19      1.42 o 
   1  19   1       85.26       80.72      2.02 o 
   2  19   1        0.13        0.59      0.82 o 
   3  19   1      305.51      303.08      5.93 o 
   4  19   1       58.91       54.90      2.71 o 
   5  19   1        1.73       -0.41      1.50 o 
  -5  20   1        7.20        5.65      1.46 o 
  -4  20   1        5.78        5.86      1.35 o 
  -3  20   1        0.00       -0.77      0.88 o 
  -2  20   1      181.46      195.89      3.81 o 
  -1  20   1       48.02       44.42      2.06 o 
   0  20   1       67.15       63.17      2.06 o 
   1  20   1       15.87       13.52      1.22 o 
   2  20   1        6.36        4.02      1.01 o 
   3  20   1       12.91       13.86      2.70 o 
   4  20   1       93.16       81.60      3.21 o 
  -5  21   1        2.71        2.60      1.34 o 
  -4  21   1        9.61        7.24      1.43 o 
  -3  21   1       58.61       60.23      2.22 o 
  -2  21   1        3.60        2.52      0.96 o 
  -1  21   1       17.30       14.63      1.44 o 
   0  21   1      104.85      100.00      2.60 o 
   1  21   1       18.25       16.86      1.37 o 
   2  21   1       76.34       81.29      3.45 o 
   3  21   1       27.86       24.14      2.02 o 
   4  21   1       90.67       91.13      4.89 o 
  -5  22   1       14.09       20.05      2.10 o 
  -4  22   1        2.41        0.91      1.17 o 
  -3  22   1       41.47       41.78      2.04 o 
  -2  22   1       47.44       44.22      2.97 o 
  -1  22   1        0.89        0.49      0.71 o 
   0  22   1       61.67       66.27      2.60 o 
   1  22   1       44.32       46.40      2.26 o 
   2  22   1        9.37        8.62      2.01 o 
   3  22   1       10.53        8.76      1.47 o 
   4  22   1        1.27        2.83      1.41 o 
  -5  23   1        1.15        1.57      1.40 o 
  -4  23   1        5.88        6.32      1.45 o 
  -3  23   1        4.95        5.01      1.19 o 
  -2  23   1        4.40        3.91      1.57 o 
  -1  23   1       54.82       50.97      2.02 o 
   0  23   1        2.33        1.87      1.07 o 
   1  23   1       79.76       79.24      2.90 o 
   2  23   1        9.86        9.58      1.50 o 
   3  23   1        1.60        2.60      1.26 o 
   4  23   1       19.21       15.47      1.97 o 
  -4  24   1        2.38        2.02      1.26 o 
  -3  24   1        0.09       -0.58      0.92 o 
  -2  24   1       13.40       12.12      1.42 o 
  -1  24   1       13.39       15.49      1.61 o 
   0  24   1        1.83        2.50      1.13 o 
   1  24   1        9.18        8.07      1.38 o 
   2  24   1        0.17       -1.12      1.17 o 
   3  24   1        7.05        7.57      1.57 o 
  -4  25   1        0.07       -0.52      1.24 o 
  -3  25   1        5.00        4.12      1.23 o 
  -2  25   1       10.69       11.58      1.41 o 
  -1  25   1       36.01       30.10      2.12 o 
   0  25   1       15.27       16.88      1.74 o 
   1  25   1        5.04        3.21      1.32 o 
   2  25   1       16.20       18.09      2.24 o 
   3  25   1        2.30        3.12      1.38 o 
  -4  26   1        0.09       -1.26      1.26 o 
  -3  26   1        0.37       -1.13      1.13 o 
  -2  26   1        0.69        0.40      1.24 o 
  -1  26   1        0.17       -0.55      1.05 o 
   0  26   1        9.27       10.59      1.58 o 
   1  26   1        0.40        0.65      1.20 o 
   2  26   1        0.55       -0.97      1.31 o 
   3  26   1        0.61       -0.84      1.54 o 
  -3  27   1        5.92        3.20      1.36 o 
  -2  27   1        0.53       -0.15      1.13 o 
  -1  27   1        1.58        2.19      1.25 o 
   0  27   1        8.31        7.10      1.51 o 
   1  27   1        0.09       -0.71      1.16 o 
   2  27   1        6.89        5.50      1.69 o 
  -3  28   1        3.74        5.47      1.71 o 
  -2  28   1       17.24       19.08      2.22 o 
  -1  28   1        7.17        6.88      1.48 o 
   0  28   1        1.69       -0.52      1.17 o 
   1  28   1        2.33        2.65      1.38 o 
   2  28   1        2.62        2.07      1.53 o 
  -2  29   1        0.00        0.11      1.29 o 
  -1  29   1        3.24        2.88      1.54 o 
   0  29   1        0.21       -1.37      1.37 o 
   1  29   1        0.30        0.46      1.30 o 
  -1  30   1        7.41        8.49      1.67 o 
   0  30   1        0.45       -0.73      1.22 o 
  -8   0   2       29.84       29.94      5.78 o 
  -7   0   2      114.15      138.77      5.46 o 
  -6   0   2        0.20        0.44      1.09 o 
  -5   0   2      981.76      979.42     14.00 o 
  -4   0   2       54.10       55.46      2.27 o 
  -3   0   2      363.42      320.83      5.03 o 
  -2   0   2     3197.65     2981.19     45.37 o 
  -1   0   2        9.26        7.89      0.76 o 
   0   0   2      803.38      768.83     10.07 o 
   1   0   2      858.27      873.74     12.07 o 
   2   0   2      944.69      827.07     11.42 o 
   3   0   2      113.54      148.26      4.69 o 
   4   0   2       53.72       50.40      3.17 o 
   5   0   2       99.05       88.71      4.47 o 
   6   0   2        9.80        9.25      2.36 o 
  -8   1   2        0.30       -0.11      1.28 o 
  -7   1   2       61.82       64.88      2.86 o 
  -6   1   2        1.45        0.67      0.78 o 
  -5   1   2       33.98       29.85      1.20 o 
  -4   1   2       82.74       79.09      1.87 o 
  -3   1   2       10.25        9.02      0.60 o 
  -2   1   2       26.09       34.29      1.10 o 
  -1   1   2     2280.03     2178.13     20.96 o 
   0   1   2      905.47      883.49      8.90 o 
   1   1   2      136.47      140.94      1.84 o 
   2   1   2      428.15      422.31      5.18 o 
   3   1   2      178.54      174.69      3.66 o 
   4   1   2      341.29      335.75      6.18 o 
   5   1   2        1.95        2.93      1.16 o 
   6   1   2        0.70       -0.22      1.38 o 
  -8   2   2        2.24        3.41      1.38 o 
  -7   2   2       48.93       56.02      2.50 o 
  -6   2   2       17.49       16.69      1.47 o 
  -5   2   2       12.39        8.55      0.78 o 
  -4   2   2        0.01        0.30      0.35 o 
  -3   2   2       77.37       74.72      1.32 o 
  -2   2   2    10315.20     9792.92    114.62 o 
  -1   2   2     1289.97     1309.93     12.83 o 
   0   2   2        7.63        8.28      0.43 o 
   1   2   2        0.00        0.70      0.37 o 
   2   2   2      471.81      493.15      5.91 o 
   3   2   2        9.16        8.08      1.05 o 
   4   2   2       18.37       15.24      1.50 o 
   5   2   2        4.79        5.53      1.36 o 
   6   2   2        3.33        4.96      1.96 o 
  -8   3   2       46.14       53.55      3.32 o 
  -7   3   2       17.06       17.97      1.77 o 
  -6   3   2       44.04       39.54      3.00 o 
  -5   3   2        2.96        3.23      0.61 o 
  -4   3   2       81.00       95.95      1.95 o 
  -3   3   2      940.08      891.61     10.73 o 
  -2   3   2      376.94      369.19      3.74 o 
  -1   3   2     5731.39     5524.39     58.30 o 
   0   3   2      678.26      685.14      7.09 o 
   1   3   2       77.45       78.53      2.00 o 
   2   3   2      248.20      243.21      3.62 o 
   3   3   2       62.78       63.28      2.16 o 
   4   3   2        0.30       -0.18      1.26 o 
   5   3   2       51.89       45.75      2.39 o 
   6   3   2        0.69        1.78      1.30 o 
  -8   4   2       11.60       11.82      3.44 o 
  -7   4   2       39.11       36.65      2.23 o 
  -6   4   2       40.94       43.08      1.75 o 
  -5   4   2       33.02       38.92      1.94 o 
  -4   4   2      203.33      210.83      2.93 o 
  -3   4   2     1596.25     1545.34     15.43 o 
  -2   4   2      417.61      349.52      3.62 o 
  -1   4   2     5672.65     5394.04     46.84 o 
   0   4   2     2470.64     2395.34     21.11 o 
   1   4   2      975.45     1053.87     10.92 o 
   2   4   2      654.62      698.41      7.94 o 
   3   4   2      603.63      607.09      8.56 o 
   4   4   2        2.01        1.38      1.14 o 
   5   4   2        0.63        0.27      1.01 o 
   6   4   2        0.56       -0.34      1.23 o 
  -8   5   2        0.02       -0.41      1.45 o 
  -7   5   2        0.05       -0.60      0.99 o 
  -6   5   2      130.38      134.47      4.00 o 
  -5   5   2      298.41      294.93      3.95 o 
  -4   5   2       99.07       88.75      1.70 o 
  -3   5   2       27.99       32.94      1.61 o 
  -2   5   2      151.35      171.15      2.24 o 
  -1   5   2      349.47      320.63      3.34 o 
   0   5   2      720.94      629.87      6.09 o 
   1   5   2        9.54       19.03      0.66 o 
   2   5   2      115.55      106.59      2.16 o 
   3   5   2       11.41       10.57      0.93 o 
   4   5   2        0.64        2.20      0.95 o 
   5   5   2        5.83        5.73      2.45 o 
   6   5   2        4.96        4.15      1.49 o 
  -7   6   2       22.20       22.69      2.29 o 
  -6   6   2        7.28        6.40      0.99 o 
  -5   6   2        0.40        0.99      0.53 o 
  -4   6   2       12.16       17.61      0.87 o 
  -3   6   2     2206.25     2229.03     24.47 o 
  -2   6   2     1027.36     1096.61     11.24 o 
  -1   6   2      303.82      295.18      3.16 o 
   0   6   2     4449.21     4212.38     36.70 o 
   1   6   2      580.32      617.37      6.80 o 
   2   6   2      463.99      496.39      8.43 o 
   3   6   2       26.66       25.89      1.31 o 
   4   6   2       71.61       72.32      2.59 o 
   5   6   2        7.85        9.25      1.48 o 
   6   6   2        0.51       -1.24      1.24 o 
  -7   7   2        3.29        1.19      1.34 o 
  -6   7   2       41.29       34.08      2.13 o 
  -5   7   2       15.73       17.46      1.02 o 
  -4   7   2      220.28      227.74      3.11 o 
  -3   7   2      192.78      190.70      2.54 o 
  -2   7   2     3188.51     3090.86     29.98 o 
  -1   7   2        8.66        7.91      0.83 o 
   0   7   2      458.03      363.42      4.24 o 
   1   7   2       16.03       33.98      1.20 o 
   2   7   2      189.02      175.53      3.00 o 
   3   7   2        0.18        0.13      0.64 o 
   4   7   2        1.20        0.77      0.95 o 
   5   7   2       92.56       90.82      3.26 o 
  -7   8   2        8.21        6.95      2.05 o 
  -6   8   2       46.92       38.42      2.77 o 
  -5   8   2       10.43       12.16      0.94 o 
  -4   8   2        1.18        2.08      0.54 o 
  -3   8   2       88.21       75.75      1.46 o 
  -2   8   2       47.58       37.36      1.17 o 
  -1   8   2       92.24       89.12      1.42 o 
   0   8   2      266.90      264.57      3.12 o 
   1   8   2      256.60      286.14      3.45 o 
   2   8   2       23.84       27.04      1.23 o 
   3   8   2       12.94       11.84      1.06 o 
   4   8   2       26.58       23.63      2.04 o 
   5   8   2        6.37        5.19      1.48 o 
  -7   9   2        0.62       -0.97      1.85 o 
  -6   9   2      248.19      241.01      4.91 o 
  -5   9   2      174.08      171.95      3.56 o 
  -4   9   2       57.00       63.31      1.52 o 
  -3   9   2      201.92      206.86      2.74 o 
  -2   9   2      138.72      129.42      2.25 o 
  -1   9   2      214.66      208.91      2.60 o 
   0   9   2        0.49        1.45      0.39 o 
   1   9   2     1641.32     1524.19     14.17 o 
   2   9   2      710.17      742.64      9.71 o 
   3   9   2       12.80       11.16      1.05 o 
   4   9   2        0.87        0.75      1.30 o 
   5   9   2       27.22       27.97      2.71 o 
  -7  10   2        0.43        1.66      1.37 o 
  -6  10   2       28.01       30.51      2.06 o 
  -5  10   2       16.04       16.75      2.10 o 
  -4  10   2       52.26       45.04      1.66 o 
  -3  10   2       78.09       89.10      1.61 o 
  -2  10   2        0.47       -0.07      0.47 o 
  -1  10   2        4.71        3.09      0.41 o 
   0  10   2      122.10      103.81      1.77 o 
   1  10   2        8.69       22.42      1.06 o 
   2  10   2      281.85      278.90      4.21 o 
   3  10   2       27.75       31.21      1.55 o 
   4  10   2        1.74        2.78      1.08 o 
   5  10   2       16.28       17.48      1.85 o 
  -7  11   2       29.23       27.47      2.64 o 
  -6  11   2        2.14        1.75      1.11 o 
  -5  11   2        7.96        8.35      1.25 o 
  -4  11   2       52.16       49.52      1.90 o 
  -3  11   2      180.06      181.80      2.57 o 
  -2  11   2      521.48      512.53      6.18 o 
  -1  11   2      121.41      105.39      1.74 o 
   0  11   2      512.81      612.82      6.37 o 
   1  11   2      569.53      537.38      5.87 o 
   2  11   2      139.98      146.51      2.87 o 
   3  11   2       15.12       13.83      1.79 o 
   4  11   2        7.94        6.98      1.55 o 
   5  11   2       10.87        9.55      1.55 o 
  -7  12   2        4.25        6.93      1.82 o 
  -6  12   2       69.54       64.02      3.17 o 
  -5  12   2      253.34      237.54      6.44 o 
  -4  12   2       63.42       51.78      2.27 o 
  -3  12   2      114.25      127.71      2.56 o 
  -2  12   2      111.77      125.49      2.42 o 
  -1  12   2      595.99      611.65      6.89 o 
   0  12   2      145.65      158.23      2.42 o 
   1  12   2      305.43      277.69      3.76 o 
   2  12   2      410.84      389.59      5.44 o 
   3  12   2      202.20      189.85      3.65 o 
   4  12   2       83.13       82.25      5.32 o 
   5  12   2        6.26        8.71      1.58 o 
  -7  13   2        0.24       -0.81      1.23 o 
  -6  13   2      134.07      132.99      3.78 o 
  -5  13   2       72.42       70.09      2.63 o 
  -4  13   2       30.40       29.83      1.51 o 
  -3  13   2       88.77       81.49      2.10 o 
  -2  13   2       79.89       87.07      2.03 o 
  -1  13   2       45.51       34.64      1.31 o 
   0  13   2      728.19      809.59      8.24 o 
   1  13   2       74.61       60.95      1.56 o 
   2  13   2      155.15      153.36      3.05 o 
   3  13   2       39.57       35.59      1.72 o 
   4  13   2        3.99        3.80      1.18 o 
   5  13   2        1.63        3.50      1.66 o 
  -7  14   2       10.81       10.38      2.75 o 
  -6  14   2        2.94        5.17      1.63 o 
  -5  14   2      136.25      121.51      3.47 o 
  -4  14   2      193.33      208.36      3.77 o 
  -3  14   2        2.36        0.65      0.82 o 
  -2  14   2        2.15        3.53      0.69 o 
  -1  14   2        0.06        0.03      0.44 o 
   0  14   2       74.43       81.22      1.74 o 
   1  14   2      185.41      184.07      2.88 o 
   2  14   2       30.65       28.41      1.45 o 
   3  14   2       65.31       72.06      2.30 o 
   4  14   2        0.64        0.38      1.15 o 
   5  14   2       17.05       14.58      2.18 o 
  -7  15   2        3.86        4.05      2.66 o 
  -6  15   2       30.63       29.42      2.20 o 
  -5  15   2        0.93        0.35      1.20 o 
  -4  15   2      197.96      201.58      3.77 o 
  -3  15   2       44.64       40.88      1.65 o 
  -2  15   2      225.25      231.69      3.98 o 
  -1  15   2      204.52      191.93      2.83 o 
   0  15   2       33.15       35.29      1.39 o 
   1  15   2      103.91      104.76      2.38 o 
   2  15   2       12.50       16.00      2.17 o 
   3  15   2        0.02       -0.44      0.77 o 
   4  15   2        1.97        3.58      2.50 o 
   5  15   2        0.46        4.29      1.65 o 
  -7  16   2        4.53        2.24      1.66 o 
  -6  16   2        3.64        1.24      1.18 o 
  -5  16   2       31.88       34.60      2.20 o 
  -4  16   2        0.92        0.01      0.82 o 
  -3  16   2      214.67      222.14      4.26 o 
  -2  16   2        7.53       11.73      1.05 o 
  -1  16   2        2.07        0.90      0.51 o 
   0  16   2        0.61        1.38      0.54 o 
   1  16   2        1.73        0.90      0.52 o 
   2  16   2      205.85      197.66      7.42 o 
   3  16   2        2.80        2.69      0.95 o 
   4  16   2        0.83        3.59      1.46 o 
   5  16   2        0.26       -0.30      1.42 o 
  -6  17   2        4.74        4.52      1.31 o 
  -5  17   2        3.82        4.90      1.26 o 
  -4  17   2      147.51      140.11      3.21 o 
  -3  17   2      106.46      104.23      2.62 o 
  -2  17   2        2.68        2.08      0.74 o 
  -1  17   2       45.19       59.36      1.91 o 
   0  17   2       43.01       43.16      1.42 o 
   1  17   2       22.50       21.64      1.20 o 
   2  17   2        1.67        4.45      1.00 o 
   3  17   2      168.44      163.14      4.15 o 
   4  17   2        6.82        9.71      1.56 o 
  -6  18   2        0.65        1.95      1.26 o 
  -5  18   2      148.88      155.15      4.18 o 
  -4  18   2      148.04      150.47      3.87 o 
  -3  18   2       18.47       17.79      1.40 o 
  -2  18   2        2.22       -0.07      0.69 o 
  -1  18   2       27.43       30.49      1.50 o 
   0  18   2       22.44       19.03      1.24 o 
   1  18   2       30.82       28.21      1.35 o 
   2  18   2        2.93        2.85      0.93 o 
   3  18   2       49.66       54.36      3.07 o 
   4  18   2        2.22        1.87      1.30 o 
  -6  19   2       10.32        8.63      2.34 o 
  -5  19   2       27.06       26.02      2.14 o 
  -4  19   2        5.73        2.09      1.14 o 
  -3  19   2      156.03      158.60      3.43 o 
  -2  19   2       90.94      101.21      2.60 o 
  -1  19   2       16.22       21.13      1.40 o 
   0  19   2      255.64      259.85      4.93 o 
   1  19   2      120.17      126.90      2.61 o 
   2  19   2        5.76        8.27      1.39 o 
   3  19   2       79.32       83.16      3.14 o 
   4  19   2       84.92       84.54      3.76 o 
  -6  20   2        0.86       -0.92      1.14 o 
  -5  20   2        0.21        0.02      1.35 o 
  -4  20   2       26.92       25.28      1.75 o 
  -3  20   2      203.36      206.09      4.05 o 
  -2  20   2       87.87       87.52      2.48 o 
  -1  20   2       63.07       58.74      2.04 o 
   0  20   2        8.01        8.38      1.03 o 
   1  20   2       37.57       40.26      1.63 o 
   2  20   2        1.85        1.94      1.09 o 
   3  20   2        3.55        3.15      1.30 o 
   4  20   2        5.24        5.10      1.53 o 
  -6  21   2        0.08        0.36      1.38 o 
  -5  21   2        2.38        0.39      1.11 o 
  -4  21   2        1.68        1.11      1.01 o 
  -3  21   2       60.94       60.32      2.24 o 
  -2  21   2      130.26      144.60      3.72 o 
  -1  21   2       37.69       40.32      1.81 o 
   0  21   2       16.16       14.42      1.30 o 
   1  21   2      181.18      184.14      3.69 o 
   2  21   2       20.25       19.52      1.80 o 
   3  21   2        5.51        4.26      1.39 o 
   4  21   2        2.32        2.62      1.46 o 
  -5  22   2        7.75        7.63      1.56 o 
  -4  22   2        0.31       -0.69      0.98 o 
  -3  22   2        0.01       -0.30      0.87 o 
  -2  22   2      114.57      120.01      3.02 o 
  -1  22   2        6.60        7.25      1.11 o 
   0  22   2       46.14       48.88      2.00 o 
   1  22   2        0.04       -0.93      0.93 o 
   2  22   2        5.47        5.19      1.34 o 
   3  22   2       44.37       47.62      2.64 o 
  -5  23   2        0.21       -0.74      1.24 o 
  -4  23   2       34.63       33.64      2.38 o 
  -3  23   2       63.37       62.91      2.70 o 
  -2  23   2        5.65        6.28      1.14 o 
  -1  23   2        8.80       11.11      1.27 o 
   0  23   2       66.14       73.24      2.80 o 
   1  23   2        4.26        2.91      1.77 o 
   2  23   2        2.05        0.93      1.93 o 
   3  23   2        0.39        0.43      1.30 o 
  -5  24   2        1.75        0.79      1.41 o 
  -4  24   2        0.04        0.74      1.18 o 
  -3  24   2        0.23       -0.97      0.97 o 
  -2  24   2        4.50        3.01      1.07 o 
  -1  24   2       95.96       94.67      4.42 o 
   0  24   2        2.16        2.57      1.17 o 
   1  24   2        3.80        2.98      1.39 o 
   2  24   2        0.91        1.55      1.51 o 
   3  24   2        5.55        5.97      1.55 o 
  -4  25   2        0.09       -0.54      1.68 o 
  -3  25   2       25.16       28.40      1.96 o 
  -2  25   2       32.75       31.80      2.81 o 
  -1  25   2       26.99       26.09      2.64 o 
   0  25   2       28.24       34.01      2.28 o 
   1  25   2        4.16        4.66      1.57 o 
   2  25   2        5.83        4.15      2.00 o 
  -4  26   2        2.93        3.44      1.43 o 
  -3  26   2        2.54        3.25      1.53 o 
  -2  26   2        0.88        0.90      1.03 o 
  -1  26   2        4.99        3.01      1.69 o 
   0  26   2       67.75       63.94      2.86 o 
   1  26   2        0.28       -1.92      2.19 o 
   2  26   2        1.62        2.20      2.41 o 
  -4  27   2        0.56        1.05      1.37 o 
  -3  27   2        2.23        2.25      1.16 o 
  -2  27   2        2.00        2.35      1.27 o 
  -1  27   2       24.31       28.11      2.20 o 
   0  27   2       14.69       12.32      1.74 o 
   1  27   2       10.78       11.40      2.01 o 
   2  27   2        3.56        2.14      2.49 o 
  -3  28   2        8.73        7.97      1.64 o 
  -2  28   2       12.04       12.11      1.75 o 
  -1  28   2       18.61       16.78      1.85 o 
   0  28   2       15.03       12.78      1.72 o 
   1  28   2        0.17       -1.36      1.36 o 
  -2  29   2       20.73       21.63      2.15 o 
  -1  29   2        0.01       -1.15      1.15 o 
   0  29   2        0.57       -1.13      1.17 o 
  -8   1   3       36.33       41.26      2.49 o 
  -7   1   3      192.27      210.81      4.60 o 
  -6   1   3        0.24        0.68      0.59 o 
  -5   1   3        2.65        1.68      0.52 o 
  -4   1   3      899.48     1017.83     12.10 o 
  -3   1   3       33.30       37.34      0.90 o 
  -2   1   3     1110.79     1098.28     10.07 o 
  -1   1   3     1476.50     1467.17     14.47 o 
   0   1   3      304.15      272.74      3.33 o 
   1   1   3       51.27       68.03      1.30 o 
   2   1   3      573.67      618.99      8.52 o 
   3   1   3        0.50       -0.72      0.72 o 
   4   1   3      105.34      108.15      3.33 o 
   5   1   3        1.67        0.20      1.16 o 
  -8   2   3        3.27        3.76      1.32 o 
  -7   2   3       23.19       24.14      1.84 o 
  -6   2   3      154.33      160.45      3.12 o 
  -5   2   3      456.74      474.22      6.76 o 
  -4   2   3       20.77       26.05      1.04 o 
  -3   2   3      511.22      543.61      5.48 o 
  -2   2   3     4082.53     3976.30     37.92 o 
  -1   2   3      131.75      143.65      1.99 o 
   0   2   3     1224.08     1225.47     12.32 o 
   1   2   3      210.38      239.65      3.87 o 
   2   2   3       63.90       75.48      2.27 o 
   3   2   3        3.55        4.21      1.01 o 
   4   2   3        8.52        9.58      1.42 o 
   5   2   3       30.56       29.89      3.23 o 
  -8   3   3       18.45       18.67      2.24 o 
  -7   3   3        1.39        0.30      1.15 o 
  -6   3   3       90.21       98.04      2.70 o 
  -5   3   3      119.03      110.14      2.31 o 
  -4   3   3      140.42      130.88      3.02 o 
  -3   3   3       86.51       87.49      1.73 o 
  -2   3   3     1784.32     1704.10     16.75 o 
  -1   3   3       31.46       31.88      0.92 o 
   0   3   3      163.66      166.48      2.17 o 
   1   3   3      289.73      269.34      3.20 o 
   2   3   3        7.58        6.47      0.77 o 
   3   3   3      392.93      369.00      6.25 o 
   4   3   3       32.58       31.88      2.09 o 
   5   3   3        0.75       -0.65      1.06 o 
  -8   4   3       22.65       24.57      2.47 o 
  -7   4   3        0.33       -0.20      0.86 o 
  -6   4   3       74.78       69.75      2.83 o 
  -5   4   3       83.76       86.72      2.04 o 
  -4   4   3       15.23       12.97      0.75 o 
  -3   4   3     5188.55     5112.26     44.46 o 
  -2   4   3      105.31      110.36      1.71 o 
  -1   4   3      197.48      195.95      2.54 o 
   0   4   3     1297.27     1299.69     13.12 o 
   1   4   3        2.17        4.06      0.49 o 
   2   4   3      142.32      142.82      2.66 o 
   3   4   3      213.14      222.70      4.59 o 
   4   4   3        0.45        0.44      1.03 o 
   5   4   3       39.49       40.61      2.53 o 
  -8   5   3        0.39       -0.84      1.35 o 
  -7   5   3       60.68       56.97      2.85 o 
  -6   5   3       66.27       65.03      1.81 o 
  -5   5   3       20.17       21.28      1.63 o 
  -4   5   3      528.96      540.51      5.78 o 
  -3   5   3     1002.27     1069.45     11.05 o 
  -2   5   3        3.74        2.89      0.47 o 
  -1   5   3        0.63        0.23      0.33 o 
   0   5   3     2523.19     2528.39     22.49 o 
   1   5   3       10.07        4.94      0.87 o 
   2   5   3        0.14        0.24      0.55 o 
   3   5   3        0.32       -0.77      0.77 o 
   4   5   3      186.03      178.54      4.38 o 
   5   5   3        8.67        8.73      1.56 o 
  -8   6   3       24.34       23.09      3.71 o 
  -7   6   3       33.33       36.62      2.52 o 
  -6   6   3       76.28       77.51      1.97 o 
  -5   6   3      410.22      412.42      9.49 o 
  -4   6   3      168.63      199.21      2.75 o 
  -3   6   3      127.68      114.71      1.75 o 
  -2   6   3      473.92      507.13      5.10 o 
  -1   6   3      201.93      174.51      2.23 o 
   0   6   3      341.14      328.74      3.74 o 
   1   6   3       91.08       86.34      1.87 o 
   2   6   3       86.43       80.32      2.21 o 
   3   6   3       98.48       93.96      2.84 o 
   4   6   3        6.54        5.83      1.31 o 
   5   6   3        0.08       -0.02      1.16 o 
  -8   7   3        0.41       -0.02      1.46 o 
  -7   7   3       44.93       39.24      2.22 o 
  -6   7   3      191.14      180.51      3.96 o 
  -5   7   3        2.06        1.60      0.56 o 
  -4   7   3      170.53      175.33      2.78 o 
  -3   7   3     1328.88     1319.21     13.62 o 
  -2   7   3      471.65      477.21      4.89 o 
  -1   7   3       58.01       55.29      1.13 o 
   0   7   3      260.21      267.21      3.25 o 
   1   7   3      582.53      620.25      7.08 o 
   2   7   3       13.15       12.07      1.08 o 
   3   7   3       46.12       46.41      2.91 o 
   4   7   3       15.53       17.40      2.02 o 
   5   7   3        2.94        4.12      1.55 o 
  -8   8   3        5.13        4.26      1.72 o 
  -7   8   3        5.07        4.60      1.35 o 
  -6   8   3       20.25       24.29      2.07 o 
  -5   8   3       33.32       37.10      1.58 o 
  -4   8   3        0.03        1.40      0.43 o 
  -3   8   3       55.23       42.06      1.35 o 
  -2   8   3       16.80       24.22      0.70 o 
  -1   8   3       47.78       41.28      1.44 o 
   0   8   3      564.74      595.03      6.16 o 
   1   8   3       13.31       16.39      0.81 o 
   2   8   3        4.22        5.27      0.84 o 
   3   8   3       46.95       52.54      2.31 o 
   4   8   3       61.85       60.72      2.64 o 
   5   8   3       13.41       13.98      1.80 o 
  -8   9   3        2.92        4.06      1.94 o 
  -7   9   3        0.11       -0.95      0.95 o 
  -6   9   3        8.92        8.70      2.04 o 
  -5   9   3        2.93        3.16      0.76 o 
  -4   9   3        0.91        1.22      0.44 o 
  -3   9   3      359.75      355.76      4.66 o 
  -2   9   3        0.96       -0.01      0.45 o 
  -1   9   3      242.28      219.95      2.81 o 
   0   9   3      437.47      509.75      5.48 o 
   1   9   3      261.07      236.59      3.35 o 
   2   9   3        3.11        2.37      0.73 o 
   3   9   3        1.09        0.72      1.36 o 
   4   9   3        3.03        0.50      1.14 o 
   5   9   3        0.84        3.22      1.36 o 
  -8  10   3       15.33       16.59      2.22 o 
  -7  10   3        1.06       -0.93      0.97 o 
  -6  10   3        0.00        0.51      0.92 o 
  -5  10   3       24.84       22.48      1.88 o 
  -4  10   3       65.05       74.58      1.96 o 
  -3  10   3        7.61        5.49      0.75 o 
  -2  10   3      470.73      515.69      6.14 o 
  -1  10   3     1590.76     1634.70     15.06 o 
   0  10   3      114.80      121.96      2.05 o 
   1  10   3        7.40        6.13      0.84 o 
   2  10   3       72.52       65.63      2.00 o 
   3  10   3       51.95       50.84      2.33 o 
   4  10   3        0.59       -0.43      1.04 o 
   5  10   3        2.12        1.23      1.25 o 
  -7  11   3        0.38        0.40      1.10 o 
  -6  11   3      316.31      312.55      5.84 o 
  -5  11   3        0.08        1.10      0.74 o 
  -4  11   3        1.40        1.91      0.75 o 
  -3  11   3      171.75      169.62      2.94 o 
  -2  11   3        2.01        2.08      0.63 o 
  -1  11   3        9.64       10.02      0.69 o 
   0  11   3      167.59      166.30      2.51 o 
   1  11   3       51.72       52.59      1.42 o 
   2  11   3        6.04        5.96      1.19 o 
   3  11   3       18.38       12.15      1.45 o 
   4  11   3        0.01        0.02      1.09 o 
   5  11   3       14.00       12.69      2.31 o 
  -7  12   3       20.82       19.59      1.92 o 
  -6  12   3        9.55       14.28      1.54 o 
  -5  12   3       14.44       11.99      1.14 o 
  -4  12   3       21.70       27.63      1.38 o 
  -3  12   3       55.30       39.89      1.49 o 
  -2  12   3      132.72      142.76      3.49 o 
  -1  12   3       84.41       93.68      1.77 o 
   0  12   3       11.38       22.22      0.99 o 
   1  12   3        5.89        7.65      0.74 o 
   2  12   3       85.65       80.83      2.30 o 
   3  12   3        8.12        6.65      1.22 o 
   4  12   3       12.87       15.70      1.79 o 
  -7  13   3       31.43       28.80      2.20 o 
  -6  13   3       10.31       12.20      1.52 o 
  -5  13   3      108.80      101.20      2.62 o 
  -4  13   3        9.17        9.47      1.00 o 
  -3  13   3      100.00       93.80      2.21 o 
  -2  13   3       35.49       38.60      1.85 o 
  -1  13   3       14.37       13.70      0.82 o 
   0  13   3        0.10        0.70      0.49 o 
   1  13   3       66.80       73.49      2.05 o 
   2  13   3       42.23       38.66      1.74 o 
   3  13   3        1.27        1.37      0.89 o 
   4  13   3        1.93        1.17      1.52 o 
  -7  14   3        2.20        4.88      1.38 o 
  -6  14   3        0.90        0.78      1.08 o 
  -5  14   3       26.98       28.42      1.66 o 
  -4  14   3        6.60        6.69      0.97 o 
  -3  14   3       24.74       26.33      1.38 o 
  -2  14   3       59.77       59.49      1.77 o 
  -1  14   3        3.50        3.78      0.58 o 
   0  14   3      270.59      269.64      3.67 o 
   1  14   3        2.78        0.54      0.65 o 
   2  14   3       68.10       69.17      2.26 o 
   3  14   3       46.98       46.18      2.31 o 
   4  14   3        0.00        0.03      1.13 o 
  -7  15   3        0.00       -0.65      1.18 o 
  -6  15   3        1.76        0.19      1.01 o 
  -5  15   3      163.56      163.87      3.52 o 
  -4  15   3       28.60       30.64      1.58 o 
  -3  15   3        0.01       -0.17      0.64 o 
  -2  15   3       84.49       77.68      2.07 o 
  -1  15   3        4.53        8.14      0.74 o 
   0  15   3       34.00       35.15      1.94 o 
   1  15   3        8.36        9.34      1.13 o 
   2  15   3       95.60       86.52      2.52 o 
   3  15   3        7.09        5.24      1.10 o 
   4  15   3        4.69        5.31      1.43 o 
  -7  16   3       11.86       10.93      1.73 o 
  -6  16   3        1.41        2.23      1.15 o 
  -5  16   3      134.82      132.16      3.22 o 
  -4  16   3       13.12       15.69      1.49 o 
  -3  16   3      239.56      236.45      4.03 o 
  -2  16   3       28.03       34.29      1.53 o 
  -1  16   3       13.31       13.75      1.10 o 
   0  16   3       41.66       47.90      1.52 o 
   1  16   3      218.32      211.70      4.36 o 
   2  16   3       78.82       81.61      2.51 o 
   3  16   3       21.14       19.74      1.88 o 
   4  16   3       10.36        8.24      1.96 o 
  -7  17   3       15.55       14.08      1.90 o 
  -6  17   3        3.82        4.93      1.53 o 
  -5  17   3        1.60        0.70      0.95 o 
  -4  17   3       77.02       70.09      2.34 o 
  -3  17   3        0.00        0.12      0.74 o 
  -2  17   3        0.48        0.91      0.76 o 
  -1  17   3       89.90       88.97      2.30 o 
   0  17   3       38.37       39.04      1.45 o 
   1  17   3       71.19       61.38      2.10 o 
   2  17   3       30.74       24.77      1.82 o 
   3  17   3        2.46        2.24      1.01 o 
   4  17   3       10.49       11.13      2.08 o 
  -7  18   3        2.34        4.14      1.51 o 
  -6  18   3        0.37        1.81      1.24 o 
  -5  18   3       23.01       19.63      1.62 o 
  -4  18   3      709.18      733.08      9.35 o 
  -3  18   3       32.45       29.16      1.63 o 
  -2  18   3        1.54        0.22      0.73 o 
  -1  18   3       42.73       39.42      2.67 o 
   0  18   3       39.21       42.91      1.55 o 
   1  18   3       11.98       13.02      2.23 o 
   2  18   3       27.54       22.80      2.15 o 
   3  18   3        0.51        1.10      1.24 o 
   4  18   3        1.11        2.76      1.75 o 
  -6  19   3        3.34        0.40      1.16 o 
  -5  19   3        0.26       -0.21      1.26 o 
  -4  19   3       50.95       57.24      2.27 o 
  -3  19   3       11.24        9.08      1.17 o 
  -2  19   3       50.95       48.15      3.00 o 
  -1  19   3       40.80       44.50      1.81 o 
   0  19   3       17.65       16.32      1.30 o 
   1  19   3       41.71       45.11      1.92 o 
   2  19   3       40.23       42.17      2.04 o 
   3  19   3       13.33       11.64      1.68 o 
  -6  20   3        3.26        2.45      1.35 o 
  -5  20   3       46.69       48.40      2.55 o 
  -4  20   3        8.42        5.00      1.11 o 
  -3  20   3      135.84      142.01      3.27 o 
  -2  20   3       22.30       22.09      1.52 o 
  -1  20   3       93.32       88.69      2.49 o 
   0  20   3       14.17       14.59      1.29 o 
   1  20   3        2.66        3.57      1.03 o 
   2  20   3       32.90       30.04      3.98 o 
   3  20   3       15.70       17.03      1.95 o 
  -6  21   3        1.10        2.40      2.02 o 
  -5  21   3        1.60        0.72      1.62 o 
  -4  21   3       26.99       20.63      1.66 o 
  -3  21   3       49.54       56.44      2.46 o 
  -2  21   3        3.18        0.98      0.88 o 
  -1  21   3      127.86      122.72      4.33 o 
   0  21   3        9.68       11.36      1.26 o 
   1  21   3      172.59      175.60      5.46 o 
   2  21   3        0.17       -0.51      1.08 o 
   3  21   3        2.07        3.60      1.32 o 
  -6  22   3        5.61        8.55      1.90 o 
  -5  22   3        0.32        0.26      1.17 o 
  -4  22   3       30.59       38.33      3.14 o 
  -3  22   3       34.75       34.02      2.85 o 
  -2  22   3        1.60        0.48      1.02 o 
  -1  22   3       10.39       10.78      1.38 o 
   0  22   3      105.61      114.74      3.19 o 
   1  22   3        1.80        0.69      1.33 o 
   2  22   3        0.59        1.41      1.43 o 
   3  22   3        1.63        1.16      1.29 o 
  -5  23   3       29.68       32.21      2.79 o 
  -4  23   3        9.83        6.52      1.36 o 
  -3  23   3      119.12      126.56      3.67 o 
  -2  23   3       74.14       75.64      2.49 o 
  -1  23   3       15.08       14.45      1.42 o 
   0  23   3      223.83      227.96      5.01 o 
   1  23   3       58.08       65.61      3.34 o 
   2  23   3        6.05        4.25      1.66 o 
  -5  24   3       10.29       11.57      2.00 o 
  -4  24   3       11.03       13.12      1.53 o 
  -3  24   3        5.26        3.05      1.10 o 
  -2  24   3       29.13       30.95      2.67 o 
  -1  24   3       10.35       13.66      1.78 o 
   0  24   3        5.08        4.56      1.29 o 
   1  24   3        0.43       -0.61      1.19 o 
   2  24   3        0.04        0.31      1.40 o 
  -5  25   3        0.72        2.26      1.59 o 
  -4  25   3        0.74       -0.55      1.12 o 
  -3  25   3        2.30        2.92      1.21 o 
  -2  25   3        0.69        0.70      0.98 o 
  -1  25   3       69.54       76.32      3.37 o 
   0  25   3        2.82        0.43      1.36 o 
   1  25   3        0.21       -0.92      1.31 o 
   2  25   3        1.92        1.62      1.64 o 
  -4  26   3        0.38       -0.43      1.24 o 
  -3  26   3       10.60       11.80      1.48 o 
  -2  26   3        3.75        1.84      1.08 o 
  -1  26   3        3.49        2.99      1.32 o 
   0  26   3       20.02       19.87      2.60 o 
   1  26   3        1.56        0.86      1.47 o 
  -4  27   3        9.26       12.31      2.54 o 
  -3  27   3       55.67       66.05      3.02 o 
  -2  27   3        7.13        7.39      1.33 o 
  -1  27   3        0.04       -0.45      1.14 o 
   0  27   3        0.04       -1.35      1.35 o 
   1  27   3        0.59        1.15      1.56 o 
  -3  28   3        8.30        9.09      1.73 o 
  -2  28   3       41.43       46.68      3.11 o 
  -1  28   3        4.40        2.43      1.48 o 
   0  28   3        4.03        1.95      1.58 o 
  -2  29   3        1.60        4.11      1.84 o 
  -1  29   3       13.74       10.19      2.07 o 
  -8   0   4       31.36       39.55      3.92 o 
  -7   0   4       89.65       92.22      8.94 o 
  -6   0   4        7.23        5.54      1.05 o 
  -5   0   4       39.63       40.82      4.86 o 
  -4   0   4        3.64        8.82      1.65 o 
  -3   0   4      562.85      598.11      8.42 o 
  -2   0   4      164.82      166.29      2.97 o 
  -1   0   4     4623.89     4667.23     57.51 o 
   0   0   4       80.16       82.59      2.81 o 
   1   0   4      587.45      614.36      9.14 o 
   2   0   4      214.19      198.68      5.79 o 
   3   0   4      285.29      299.86     11.95 o 
   4   0   4        2.48        3.17      1.80 o 
  -8   1   4        2.02        1.83      1.15 o 
  -7   1   4       19.74       21.76      1.48 o 
  -6   1   4       54.10       52.82      1.61 o 
  -5   1   4        2.87        0.78      0.39 o 
  -4   1   4     1026.59     1028.66      9.89 o 
  -3   1   4      301.08      301.11      3.38 o 
  -2   1   4        3.22        1.09      0.36 o 
  -1   1   4        9.56        9.17      0.59 o 
   0   1   4       78.12       72.13      1.43 o 
   1   1   4        5.12        2.49      0.81 o 
   2   1   4       27.15       30.33      2.95 o 
   3   1   4        0.03       -0.83      0.83 o 
   4   1   4       35.00       37.26      2.32 o 
  -8   2   4        7.75        9.86      1.73 o 
  -7   2   4        0.66        2.83      0.77 o 
  -6   2   4      234.96      247.72      4.03 o 
  -5   2   4       38.05       37.85      1.20 o 
  -4   2   4      283.16      290.96      3.52 o 
  -3   2   4     1862.81     1925.02     17.34 o 
  -2   2   4      174.88      167.93      2.46 o 
  -1   2   4      203.41      235.26      3.10 o 
   0   2   4      446.56      548.14      6.24 o 
   1   2   4      267.96      239.85      3.62 o 
   2   2   4      138.05      127.96      3.88 o 
   3   2   4        2.05        3.81      1.08 o 
   4   2   4       20.38       20.74      1.94 o 
  -8   3   4        5.00        3.37      1.38 o 
  -7   3   4      253.32      274.32      4.63 o 
  -6   3   4        3.90        4.12      0.72 o 
  -5   3   4       12.89        9.46      0.74 o 
  -4   3   4     1591.02     1586.56     19.11 o 
  -3   3   4      950.38     1039.11      9.78 o 
  -2   3   4     1500.42     1560.87     15.62 o 
  -1   3   4      205.54      219.49      2.72 o 
   0   3   4       24.76       34.56      1.26 o 
   1   3   4        3.69        1.05      0.60 o 
   2   3   4       10.35        9.16      1.19 o 
   3   3   4       29.28       28.48      1.97 o 
   4   3   4       62.69       66.95      3.03 o 
  -8   4   4        0.43        1.99      1.72 o 
  -7   4   4       17.67       17.68      2.08 o 
  -6   4   4      121.11      117.15      2.35 o 
  -5   4   4       13.06       10.12      0.94 o 
  -4   4   4      548.63      531.33      7.30 o 
  -3   4   4        1.38        5.66      0.48 o 
  -2   4   4      372.85      393.37      4.72 o 
  -1   4   4      281.29      322.01      3.98 o 
   0   4   4        7.88        5.59      0.56 o 
   1   4   4        0.35        1.53      0.71 o 
   2   4   4      191.92      179.56      3.89 o 
   3   4   4        8.28        8.05      1.31 o 
   4   4   4       24.01       27.90      2.25 o 
  -8   5   4        0.91        2.04      1.37 o 
  -7   5   4        6.43        5.54      1.21 o 
  -6   5   4      111.47      106.34      2.24 o 
  -5   5   4        3.88        3.24      0.59 o 
  -4   5   4      238.73      266.90      4.25 o 
  -3   5   4       27.50       17.26      0.77 o 
  -2   5   4     1423.88     1579.34     15.86 o 
  -1   5   4      377.30      407.10      4.83 o 
   0   5   4        1.31        0.79      0.38 o 
   1   5   4      113.16      106.03      2.29 o 
   2   5   4       83.59       90.62      3.16 o 
   3   5   4       52.60       53.78      2.43 o 
   4   5   4        1.86        1.15      1.81 o 
  -8   6   4       27.49       38.06      2.77 o 
  -7   6   4        4.87        3.78      1.79 o 
  -6   6   4       28.28       28.42      1.63 o 
  -5   6   4      193.43      186.89      2.85 o 
  -4   6   4      147.28      153.10      2.30 o 
  -3   6   4     1312.50     1327.53     15.00 o 
  -2   6   4        4.93        6.63      0.51 o 
  -1   6   4      209.56      230.11      2.91 o 
   0   6   4       63.63       69.87      1.61 o 
   1   6   4       37.67       30.77      1.36 o 
   2   6   4      331.09      308.28      5.82 o 
   3   6   4       35.62       35.29      2.33 o 
   4   6   4        0.08       -0.60      1.13 o 
  -8   7   4       20.40       22.23      2.34 o 
  -7   7   4        1.92        2.11      1.00 o 
  -6   7   4        5.08        4.28      0.94 o 
  -5   7   4      505.18      478.28      6.20 o 
  -4   7   4       95.51      102.02      2.11 o 
  -3   7   4     1430.37     1456.65     14.71 o 
  -2   7   4       62.67       59.06      1.18 o 
  -1   7   4      335.20      329.38      3.83 o 
   0   7   4      894.49      973.29      9.56 o 
   1   7   4        1.02        1.67      0.70 o 
   2   7   4       65.48       56.20      3.04 o 
   3   7   4      281.53      269.98      5.50 o 
   4   7   4        4.94        4.43      1.38 o 
  -8   8   4       15.57       18.41      2.27 o 
  -7   8   4        5.39        3.25      1.09 o 
  -6   8   4        0.26       -0.50      0.67 o 
  -5   8   4       79.80       78.51      2.38 o 
  -4   8   4      312.66      306.96      4.71 o 
  -3   8   4     1573.28     1630.59     16.40 o 
  -2   8   4      394.15      440.74      4.73 o 
  -1   8   4        0.32        0.23      0.37 o 
   0   8   4       75.42       71.06      1.80 o 
   1   8   4        8.40        8.27      0.95 o 
   2   8   4       21.49       21.66      1.68 o 
   3   8   4       65.79       60.21      2.64 o 
   4   8   4        2.41        1.64      1.22 o 
  -8   9   4        0.36       -0.47      1.51 o 
  -7   9   4        0.36       -0.14      1.04 o 
  -6   9   4       49.65       51.98      2.39 o 
  -5   9   4      244.48      222.34      3.75 o 
  -4   9   4      530.00      518.72      6.45 o 
  -3   9   4       24.82       25.22      1.26 o 
  -2   9   4       52.67       44.34      1.11 o 
  -1   9   4        1.05        0.56      0.42 o 
   0   9   4      728.16      713.84      7.44 o 
   1   9   4      127.92      135.39      3.18 o 
   2   9   4       13.77       12.62      1.40 o 
   3   9   4       95.79       95.79      3.21 o 
   4   9   4        6.04        1.74      1.25 o 
  -8  10   4        0.80        4.73      1.69 o 
  -7  10   4       24.93       24.86      2.35 o 
  -6  10   4       40.01       39.72      1.80 o 
  -5  10   4      117.80      114.30      2.62 o 
  -4  10   4        2.09        5.03      0.77 o 
  -3  10   4       27.75       26.76      1.72 o 
  -2  10   4      977.63     1069.67     10.29 o 
  -1  10   4       84.21       80.69      1.64 o 
   0  10   4        7.84       12.13      0.92 o 
   1  10   4       58.60       66.41      2.00 o 
   2  10   4        0.65        1.27      0.80 o 
   3  10   4        7.87        9.24      1.45 o 
   4  10   4        0.05       -0.66      1.15 o 
  -8  11   4        1.46        4.80      2.08 o 
  -7  11   4        1.60        0.75      1.07 o 
  -6  11   4       27.11       30.53      1.66 o 
  -5  11   4        9.55       10.28      1.10 o 
  -4  11   4      156.99      162.31      3.02 o 
  -3  11   4      210.01      238.32      3.65 o 
  -2  11   4      138.77      144.11      2.20 o 
  -1  11   4      304.64      276.97      3.55 o 
   0  11   4      154.83      156.81      2.55 o 
   1  11   4        0.16        0.58      0.70 o 
   2  11   4        3.56        4.19      1.05 o 
   3  11   4        3.67        3.24      1.19 o 
   4  11   4        0.24        0.48      1.21 o 
  -8  12   4        5.62        5.23      2.08 o 
  -7  12   4        3.63        4.14      1.26 o 
  -6  12   4        4.00        4.58      1.26 o 
  -5  12   4       87.42       78.14      2.24 o 
  -4  12   4       30.47       38.19      1.57 o 
  -3  12   4      235.73      228.47      4.53 o 
  -2  12   4       50.57       50.23      1.28 o 
  -1  12   4      130.65      128.06      2.22 o 
   0  12   4       50.05       40.54      1.34 o 
   1  12   4       30.78       32.75      1.55 o 
   2  12   4      170.49      179.63      3.66 o 
   3  12   4       69.66       74.88      2.94 o 
   4  12   4        2.81        1.44      1.30 o 
  -8  13   4        0.08       -0.38      1.33 o 
  -7  13   4        0.66        1.31      1.27 o 
  -6  13   4       64.20       58.09      2.21 o 
  -5  13   4        4.56        6.67      1.10 o 
  -4  13   4       58.02       60.92      1.92 o 
  -3  13   4      158.88      157.59      2.97 o 
  -2  13   4       54.93       51.04      1.80 o 
  -1  13   4      121.76      127.35      2.25 o 
   0  13   4       37.09       37.99      1.33 o 
   1  13   4       80.29       77.74      3.29 o 
   2  13   4        0.50        1.31      0.82 o 
   3  13   4       16.25       16.14      2.21 o 
   4  13   4        4.00        5.82      1.54 o 
  -7  14   4        2.70        2.04      1.37 o 
  -6  14   4       31.90       36.33      1.89 o 
  -5  14   4        1.16        1.67      0.86 o 
  -4  14   4      122.20      123.85      2.79 o 
  -3  14   4      339.78      347.28      5.01 o 
  -2  14   4      350.90      359.26      5.04 o 
  -1  14   4        4.41        4.17      0.65 o 
   0  14   4        4.69        6.66      0.78 o 
   1  14   4       29.98       27.42      1.56 o 
   2  14   4      204.43      206.67      4.08 o 
   3  14   4        1.09        2.08      1.13 o 
  -7  15   4        2.12        2.52      1.34 o 
  -6  15   4       27.60       29.94      2.10 o 
  -5  15   4       76.20       74.36      2.39 o 
  -4  15   4       63.45       68.04      2.13 o 
  -3  15   4      373.82      378.78      5.41 o 
  -2  15   4      280.11      287.28      4.42 o 
  -1  15   4        0.06        0.48      0.53 o 
   0  15   4       83.59       88.69      2.05 o 
   1  15   4       32.91       31.11      1.65 o 
   2  15   4        1.92        0.95      0.93 o 
   3  15   4        1.86        3.61      1.25 o 
  -7  16   4        0.07        0.29      1.24 o 
  -6  16   4        1.50        3.87      1.53 o 
  -5  16   4      182.74      177.33      3.69 o 
  -4  16   4      178.68      178.74      3.56 o 
  -3  16   4       11.85       14.25      1.21 o 
  -2  16   4       48.39       54.02      1.87 o 
  -1  16   4      236.48      259.38      4.20 o 
   0  16   4      129.20      128.72      2.86 o 
   1  16   4       41.35       36.47      1.79 o 
   2  16   4       54.31       55.13      2.72 o 
   3  16   4        1.17       -0.33      1.10 o 
  -7  17   4        0.04        0.44      1.49 o 
  -6  17   4        0.76        2.06      1.32 o 
  -5  17   4       62.26       63.35      2.61 o 
  -4  17   4        0.32        0.21      0.84 o 
  -3  17   4      157.35      152.87      3.17 o 
  -2  17   4      231.13      254.48      4.24 o 
  -1  17   4      251.82      248.00      4.17 o 
   0  17   4       35.07       38.30      1.51 o 
   1  17   4       43.24       45.19      2.30 o 
   2  17   4        8.10        8.35      1.28 o 
   3  17   4        1.28        1.37      1.22 o 
  -7  18   4        0.10       -1.17      1.31 o 
  -6  18   4       26.44       25.42      2.44 o 
  -5  18   4        0.15       -0.15      0.98 o 
  -4  18   4        8.93        8.92      1.34 o 
  -3  18   4       83.67       89.58      2.48 o 
  -2  18   4        6.69       11.40      1.16 o 
  -1  18   4       24.09       27.84      1.58 o 
   0  18   4        3.24        2.02      1.08 o 
   1  18   4        6.33        4.50      1.06 o 
   2  18   4       70.41       68.62      2.49 o 
   3  18   4       34.68       29.13      2.72 o 
  -7  19   4        8.06        8.17      3.18 o 
  -6  19   4        0.15       -0.27      1.16 o 
  -5  19   4        0.13        0.67      1.05 o 
  -4  19   4        6.26        6.95      1.66 o 
  -3  19   4        0.85       -0.22      0.81 o 
  -2  19   4      105.11       97.83      2.61 o 
  -1  19   4       87.31       83.54      2.40 o 
   0  19   4       89.45      101.49      3.13 o 
   1  19   4       30.42       33.58      1.98 o 
   2  19   4        0.68       -0.93      0.93 o 
   3  19   4        1.61        1.08      2.18 o 
  -6  20   4        0.04       -0.65      1.27 o 
  -5  20   4       12.96       13.49      1.62 o 
  -4  20   4      196.15      205.99      4.72 o 
  -3  20   4        9.44       10.36      1.40 o 
  -2  20   4        8.16        8.53      1.13 o 
  -1  20   4       71.63       77.86      2.87 o 
   0  20   4        5.07        2.46      1.20 o 
   1  20   4       44.92       47.27      2.48 o 
   2  20   4        8.78       11.70      1.63 o 
  -6  21   4        5.41        4.98      1.61 o 
  -5  21   4       18.75       15.73      1.81 o 
  -4  21   4       21.23       18.24      1.88 o 
  -3  21   4       46.48       45.63      2.56 o 
  -2  21   4        7.73        7.54      1.14 o 
  -1  21   4       39.07       47.50      2.19 o 
   0  21   4       30.57       27.50      2.05 o 
   1  21   4        3.67        4.06      1.32 o 
   2  21   4        1.50        0.43      1.37 o 
  -6  22   4       11.64       12.51      2.07 o 
  -5  22   4       30.31       31.10      2.33 o 
  -4  22   4       31.45       38.53      2.66 o 
  -3  22   4       17.71       13.41      1.61 o 
  -2  22   4        2.97        1.93      1.05 o 
  -1  22   4        0.07       -0.80      0.80 o 
   0  22   4       11.00        9.93      1.55 o 
   1  22   4        2.58        1.45      1.24 o 
   2  22   4        0.13       -1.45      1.45 o 
  -6  23   4        0.72       -0.33      1.41 o 
  -5  23   4        8.55        7.91      1.65 o 
  -4  23   4        3.22        2.11      1.43 o 
  -3  23   4        0.13        0.20      1.10 o 
  -2  23   4       51.30       46.53      2.43 o 
  -1  23   4        0.00       -0.67      1.04 o 
   0  23   4        2.76        2.18      1.21 o 
   1  23   4        0.09       -0.28      1.37 o 
   2  23   4        0.05        0.44      1.60 o 
  -5  24   4        8.31       11.12      1.74 o 
  -4  24   4        0.00        0.86      1.15 o 
  -3  24   4        2.62        3.09      1.30 o 
  -2  24   4       38.08       38.98      2.37 o 
  -1  24   4        8.58        6.83      1.57 o 
   0  24   4        8.21        6.80      2.51 o 
   1  24   4        6.37        5.41      2.33 o 
  -5  25   4       18.01       21.29      2.19 o 
  -4  25   4        4.34        3.53      1.39 o 
  -3  25   4       43.29       45.48      3.23 o 
  -2  25   4       41.41       44.35      2.50 o 
  -1  25   4        5.78        4.84      1.36 o 
   0  25   4        4.78        4.98      2.15 o 
   1  25   4        3.98        1.51      2.09 o 
  -4  26   4        0.79       -0.36      1.24 o 
  -3  26   4        2.05        1.90      1.27 o 
  -2  26   4       86.57       93.07      3.40 o 
  -1  26   4        0.66        0.67      1.38 o 
   0  26   4        1.17        1.64      2.09 o 
  -4  27   4        0.64        0.91      1.30 o 
  -3  27   4        0.07        1.29      1.24 o 
  -2  27   4        0.73        1.82      1.32 o 
  -1  27   4        4.60        3.87      1.68 o 
   0  27   4        0.01       -0.51      2.76 o 
  -3  28   4       24.97       24.48      2.95 o 
  -2  28   4        0.30       -0.87      2.66 o 
  -1  28   4        2.37        3.73      1.73 o 
  -9   1   5        5.87        4.02      2.07 o 
  -8   1   5       77.60       81.47      2.91 o 
  -7   1   5        5.85        2.85      0.75 o 
  -6   1   5        1.62        1.03      0.54 o 
  -5   1   5       66.57       66.15      1.52 o 
  -4   1   5        6.99        5.99      0.53 o 
  -3   1   5        1.44        1.10      0.43 o 
  -2   1   5      470.81      490.31      5.17 o 
  -1   1   5      875.55      956.32     11.49 o 
   0   1   5      953.01     1024.41     11.20 o 
   1   1   5       96.43      109.73      2.90 o 
   2   1   5       19.94       21.53      1.85 o 
   3   1   5        9.60        9.02      1.51 o 
   4   1   5        0.01        0.19      1.24 o 
  -8   2   5        0.34        0.76      1.05 o 
  -7   2   5       12.06       12.31      1.17 o 
  -6   2   5       96.97       97.04      3.41 o 
  -5   2   5       46.59       49.22      1.34 o 
  -4   2   5       37.94       44.97      1.12 o 
  -3   2   5      872.71      996.89     12.01 o 
  -2   2   5     2157.32     2254.43     20.28 o 
  -1   2   5      522.12      553.13      6.40 o 
   0   2   5      120.35      117.07      2.10 o 
   1   2   5       44.75       40.24      1.87 o 
   2   2   5      698.65      693.76     10.06 o 
   3   2   5        0.21       -0.34      1.19 o 
   4   2   5        0.01       -1.22      1.22 o 
  -8   3   5        2.87        3.62      1.16 o 
  -7   3   5        0.74        0.77      0.72 o 
  -6   3   5       69.95       69.48      1.95 o 
  -5   3   5      251.32      263.35      3.50 o 
  -4   3   5       13.44       20.74      0.88 o 
  -3   3   5      429.97      421.05      5.14 o 
  -2   3   5      742.39      786.61      8.62 o 
  -1   3   5      292.80      331.14      6.11 o 
   0   3   5       11.48       16.07      0.90 o 
   1   3   5        9.13       15.19      1.67 o 
   2   3   5        1.57        0.11      1.22 o 
   3   3   5        5.41        2.97      1.22 o 
   4   3   5        0.36        1.89      1.37 o 
  -8   4   5        5.64        6.51      1.45 o 
  -7   4   5       27.37       26.71      1.60 o 
  -6   4   5        4.02        3.57      0.68 o 
  -5   4   5      241.05      234.07      4.09 o 
  -4   4   5        7.95       14.92      0.79 o 
  -3   4   5       22.45       37.33      1.23 o 
  -2   4   5      322.45      308.80      3.88 o 
  -1   4   5       41.56       42.06      1.25 o 
   0   4   5       45.80       51.00      1.40 o 
   1   4   5      534.29      525.88      7.82 o 
   2   4   5        1.44        1.51      1.85 o 
   3   4   5       22.55       20.49      1.88 o 
   4   4   5       39.45       37.91      2.69 o 
  -8   5   5        4.78        6.41      2.09 o 
  -7   5   5       47.27       48.36      1.93 o 
  -6   5   5       12.65       14.86      1.15 o 
  -5   5   5      181.59      192.99      3.20 o 
  -4   5   5     1065.45     1099.94     11.54 o 
  -3   5   5        8.35        6.74      0.67 o 
  -2   5   5       10.36       13.07      0.91 o 
  -1   5   5       16.54       15.38      0.89 o 
   0   5   5      148.91      155.57      2.48 o 
   1   5   5        0.15        0.58      0.86 o 
   2   5   5       33.37       37.42      3.06 o 
   3   5   5        0.03        0.29      1.37 o 
   4   5   5        2.95        3.78      1.64 o 
  -8   6   5        0.00        0.25      1.20 o 
  -7   6   5       34.74       37.20      2.05 o 
  -6   6   5       30.94       35.76      1.56 o 
  -5   6   5      259.64      276.49      5.64 o 
  -4   6   5      405.10      414.73      5.03 o 
  -3   6   5      100.92       98.06      2.17 o 
  -2   6   5      930.57     1002.24      9.68 o 
  -1   6   5      206.14      238.37      3.17 o 
   0   6   5      219.98      223.80      3.60 o 
   1   6   5       63.34       78.22      2.61 o 
   2   6   5       12.22       11.88      1.49 o 
   3   6   5        0.77        2.25      1.27 o 
  -8   7   5        8.68       12.79      2.29 o 
  -7   7   5        5.22        1.30      0.96 o 
  -6   7   5       46.37       47.64      2.02 o 
  -5   7   5      190.16      197.62      3.38 o 
  -4   7   5       59.05       70.85      2.83 o 
  -3   7   5        0.18        0.90      0.46 o 
  -2   7   5       98.43       94.67      1.78 o 
  -1   7   5      204.00      204.45      2.90 o 
   0   7   5       19.98       21.24      1.35 o 
   1   7   5      583.11      581.29      7.46 o 
   2   7   5       10.98        9.79      1.39 o 
   3   7   5       62.04       61.66      2.78 o 
  -8   8   5        2.12        2.97      1.39 o 
  -7   8   5        7.01        5.41      1.17 o 
  -6   8   5      103.87      112.26      3.06 o 
  -5   8   5      200.53      194.31      3.93 o 
  -4   8   5       10.52        7.14      1.68 o 
  -3   8   5      272.91      282.07      4.37 o 
  -2   8   5      545.56      550.13      5.85 o 
  -1   8   5       42.50       39.64      1.25 o 
   0   8   5       12.36       15.78      1.13 o 
   1   8   5      231.52      230.02      5.34 o 
   2   8   5       22.28       16.37      1.63 o 
   3   8   5        7.43        6.48      1.41 o 
  -8   9   5        5.27        7.69      2.43 o 
  -7   9   5       10.05       12.01      1.43 o 
  -6   9   5        2.20        4.03      1.00 o 
  -5   9   5      117.49      105.96      2.86 o 
  -4   9   5       73.61       86.66      2.78 o 
  -3   9   5       47.69       45.33      1.74 o 
  -2   9   5      146.88      147.56      2.28 o 
  -1   9   5        5.65        6.19      0.67 o 
   0   9   5        9.29        8.88      0.97 o 
   1   9   5       45.45       43.94      2.12 o 
   2   9   5        1.82        1.87      1.05 o 
   3   9   5        0.48        0.34      1.17 o 
  -8  10   5        1.18        2.88      1.40 o 
  -7  10   5        1.47        0.40      0.97 o 
  -6  10   5       87.82       80.69      2.68 o 
  -5  10   5      212.74      211.95      6.58 o 
  -4  10   5        7.99        6.70      1.64 o 
  -3  10   5       61.74       72.98      2.17 o 
  -2  10   5       52.46       56.18      1.37 o 
  -1  10   5       47.22       39.53      1.29 o 
   0  10   5       53.21       50.32      1.76 o 
   1  10   5       34.66       31.03      1.63 o 
   2  10   5       21.35       26.22      1.94 o 
   3  10   5        0.04       -1.03      1.03 o 
  -8  11   5        0.75        1.16      1.38 o 
  -7  11   5        0.07       -0.06      0.92 o 
  -6  11   5      144.62      158.67      3.86 o 
  -5  11   5      259.07      262.29      6.35 o 
  -4  11   5        3.23        4.10      1.00 o 
  -3  11   5      232.58      228.19      4.22 o 
  -2  11   5      143.51      147.24      2.68 o 
  -1  11   5      288.49      299.13      3.94 o 
   0  11   5        3.24        1.68      1.12 o 
   1  11   5      307.61      289.75      5.41 o 
   2  11   5        7.29       10.72      1.48 o 
   3  11   5        9.22        8.60      1.55 o 
  -8  12   5        0.44        0.47      1.37 o 
  -7  12   5        0.58        1.34      1.08 o 
  -6  12   5       27.59       25.22      1.85 o 
  -5  12   5       79.46       86.28      2.71 o 
  -4  12   5       67.34       67.51      2.31 o 
  -3  12   5        0.83        1.94      0.79 o 
  -2  12   5      563.08      543.93      6.70 o 
  -1  12   5        3.76        2.75      0.85 o 
   0  12   5      315.15      301.96      5.51 o 
   1  12   5       43.67       44.86      1.97 o 
   2  12   5        0.33        1.51      1.07 o 
   3  12   5        0.12       -0.66      1.11 o 
  -8  13   5       12.69       17.78      2.23 o 
  -7  13   5       15.43       11.34      2.47 o 
  -6  13   5        3.21        3.88      1.09 o 
  -5  13   5       20.03       22.39      1.69 o 
  -4  13   5      100.04      102.34      3.41 o 
  -3  13   5      267.70      257.53      6.34 o 
  -2  13   5       85.78       83.48      2.51 o 
  -1  13   5        6.34        6.64      0.77 o 
   0  13   5      134.30      129.39      2.90 o 
   1  13   5       21.86       22.81      1.58 o 
   2  13   5        2.14        1.94      1.11 o 
   3  13   5       10.17       14.58      2.20 o 
  -8  14   5        1.92        3.03      1.61 o 
  -7  14   5        3.89        7.31      1.68 o 
  -6  14   5       18.69       20.62      1.76 o 
  -5  14   5       51.74       50.73      2.23 o 
  -4  14   5       13.46       12.04      1.32 o 
  -3  14   5        0.10        0.06      0.79 o 
  -2  14   5        7.92        7.14      1.10 o 
  -1  14   5      485.81      461.30      5.55 o 
   0  14   5        4.60        5.88      1.01 o 
   1  14   5       43.73       45.85      2.46 o 
   2  14   5       21.89       22.11      1.92 o 
   3  14   5        2.05        0.73      1.27 o 
  -7  15   5       30.15       36.28      3.04 o 
  -6  15   5       13.29        8.25      1.34 o 
  -5  15   5        3.47        3.54      1.04 o 
  -4  15   5       19.92       19.25      2.08 o 
  -3  15   5        2.40        3.26      0.98 o 
  -2  15   5       61.84       60.94      2.30 o 
  -1  15   5        7.46        5.81      2.20 o 
   0  15   5       41.39       42.62      2.80 o 
   1  15   5       36.93       38.21      1.91 o 
   2  15   5        4.19        4.16      1.28 o 
   3  15   5        0.09        0.52      1.25 o 
  -7  16   5        0.00        0.41      1.33 o 
  -6  16   5        8.21       10.86      1.71 o 
  -5  16   5       32.43       30.75      2.18 o 
  -4  16   5       28.39       23.79      1.77 o 
  -3  16   5       59.52       62.39      2.41 o 
  -2  16   5      171.33      157.18      3.68 o 
  -1  16   5        6.19        5.86      1.14 o 
   0  16   5       40.34       37.64      1.81 o 
   1  16   5        3.60        3.78      1.04 o 
   2  16   5       27.62       32.52      2.26 o 
  -7  17   5        1.06        2.42      1.43 o 
  -6  17   5       13.16       15.98      1.77 o 
  -5  17   5        0.81        1.72      1.03 o 
  -4  17   5       25.64       31.07      1.93 o 
  -3  17   5        5.13        6.05      1.56 o 
  -2  17   5        2.87        1.14      1.19 o 
  -1  17   5       55.83       58.24      2.41 o 
   0  17   5      169.22      160.85      4.81 o 
   1  17   5        1.00        0.22      0.90 o 
   2  17   5        2.68        6.36      1.42 o 
  -7  18   5        5.98        4.13      1.62 o 
  -6  18   5        5.18        3.66      1.21 o 
  -5  18   5       29.16       29.36      2.06 o 
  -4  18   5       31.55       30.21      2.06 o 
  -3  18   5       13.72       12.28      1.43 o 
  -2  18   5        1.82        2.36      1.06 o 
  -1  18   5       98.24       98.48      3.03 o 
   0  18   5       12.39        9.64      2.20 o 
   1  18   5        0.87        0.40      1.12 o 
   2  18   5        6.61        7.98      1.50 o 
  -7  19   5        0.09       -0.27      1.39 o 
  -6  19   5        2.32        1.65      1.21 o 
  -5  19   5        1.81        2.09      1.13 o 
  -4  19   5        7.71        7.31      1.39 o 
  -3  19   5        7.27        3.75      1.06 o 
  -2  19   5      106.31      112.24      3.28 o 
  -1  19   5       81.81       83.22      2.85 o 
   0  19   5       19.98       16.89      2.12 o 
   1  19   5       10.93        7.22      3.34 o 
   2  19   5        4.67        8.27      1.86 o 
  -6  20   5       26.56       26.92      2.22 o 
  -5  20   5        2.00        1.77      1.14 o 
  -4  20   5       34.29       32.98      2.25 o 
  -3  20   5       22.70       20.16      1.78 o 
  -2  20   5       56.41       58.37      3.08 o 
  -1  20   5        1.18        2.15      1.13 o 
   0  20   5       19.55       18.31      2.23 o 
   1  20   5       12.19        9.69      1.84 o 
   2  20   5        0.79       -0.46      1.96 o 
  -6  21   5        0.16       -1.48      1.48 o 
  -5  21   5        1.04       -0.41      1.22 o 
  -4  21   5       22.10       27.78      2.09 o 
  -3  21   5       28.44       25.69      2.64 o 
  -2  21   5      112.47      116.78      3.49 o 
  -1  21   5       12.06       16.24      2.08 o 
   0  21   5        0.53       -1.74      1.74 o 
   1  21   5        1.61       -1.08      1.49 o 
  -6  22   5        0.97        1.75      1.31 o 
  -5  22   5       23.21       22.48      2.34 o 
  -4  22   5        0.04        1.37      1.41 o 
  -3  22   5       27.35       22.41      1.93 o 
  -2  22   5       28.08       31.54      2.21 o 
  -1  22   5       56.33       57.77      3.15 o 
   0  22   5       18.14       20.64      2.38 o 
   1  22   5        0.02       -1.41      1.41 o 
  -6  23   5        0.01       -0.01      1.28 o 
  -5  23   5       14.46       19.31      2.00 o 
  -4  23   5       15.78       15.73      1.85 o 
  -3  23   5       53.17       53.56      2.65 o 
  -2  23   5       12.25       11.91      1.63 o 
  -1  23   5        0.03       -0.91      1.39 o 
   0  23   5       11.12       12.87      2.30 o 
   1  23   5        4.59        3.10      3.87 o 
  -5  24   5        0.46        1.43      1.24 o 
  -4  24   5        0.11        0.24      1.14 o 
  -3  24   5       49.08       43.05      2.49 o 
  -2  24   5       25.82       30.30      2.39 o 
  -1  24   5        0.40       -0.87      1.35 o 
   0  24   5        0.95        1.74      1.63 o 
  -5  25   5        0.01       -0.95      1.17 o 
  -4  25   5        1.08       -1.10      1.10 o 
  -3  25   5        8.14        8.12      1.60 o 
  -2  25   5        6.25        5.15      1.40 o 
  -1  25   5        0.32       -1.43      1.46 o 
   0  25   5        0.49       -2.08      2.08 o 
  -4  26   5       12.72       16.11      2.14 o 
  -3  26   5       26.23       32.05      2.44 o 
  -2  26   5        0.54       -0.10      1.21 o 
  -1  26   5       18.03       15.83      2.35 o 
  -3  27   5       10.22       16.14      2.00 o 
  -2  27   5        3.27        2.48      1.40 o 
  -8   0   6      284.54      309.63     12.08 o 
  -7   0   6       29.14       28.75      2.47 o 
  -6   0   6        0.17       -0.75      0.75 o 
  -5   0   6      132.94      134.50      6.03 o 
  -4   0   6        2.91        0.13      0.84 o 
  -3   0   6      305.43      322.93      5.29 o 
  -2   0   6      843.12      894.83     12.56 o 
  -1   0   6        0.72       -0.05      1.02 o 
   0   0   6        0.09       -1.13      1.61 o 
   1   0   6      229.94      212.11      6.46 o 
   2   0   6      123.98      111.08      4.92 o 
   3   0   6        3.48        1.24      1.82 o 
  -8   1   6       98.37       94.85      3.65 o 
  -7   1   6        2.71        2.71      0.99 o 
  -6   1   6       28.61       27.18      2.87 o 
  -5   1   6       19.40       24.11      1.50 o 
  -4   1   6       43.17       42.34      1.32 o 
  -3   1   6        4.57        3.70      0.62 o 
  -2   1   6       41.59       47.80      1.33 o 
  -1   1   6        2.21        3.04      0.77 o 
   0   1   6       86.75       80.75      3.31 o 
   1   1   6      136.57      131.97      3.48 o 
   2   1   6        2.92        2.76      1.85 o 
   3   1   6       92.32       96.08      3.58 o 
  -8   2   6        4.92        4.37      1.52 o 
  -7   2   6        5.64        5.62      1.37 o 
  -6   2   6        1.05        0.95      0.64 o 
  -5   2   6       50.83       53.29      1.63 o 
  -4   2   6        1.06        0.32      0.56 o 
  -3   2   6      667.53      690.41      7.86 o 
  -2   2   6       26.26       23.20      1.03 o 
  -1   2   6       13.81       16.74      0.97 o 
   0   2   6       93.94       92.21      3.06 o 
   1   2   6      143.59      152.48      4.37 o 
   2   2   6        0.14        1.60      1.29 o 
   3   2   6        0.15        0.62      1.28 o 
  -9   3   6        7.01        3.94      2.88 o 
  -8   3   6       44.90       42.05      3.39 o 
  -7   3   6      134.61      131.97      3.39 o 
  -6   3   6        3.99        5.06      0.80 o 
  -5   3   6       17.20       17.98      1.36 o 
  -4   3   6      304.63      320.91      4.39 o 
  -3   3   6       18.66       14.60      1.07 o 
  -2   3   6      390.29      391.12      5.72 o 
  -1   3   6      111.65      120.99      2.46 o 
   0   3   6      247.67      244.42      4.57 o 
   1   3   6        5.61        3.47      1.31 o 
   2   3   6        0.33        0.13      1.16 o 
   3   3   6       45.29       47.08      3.16 o 
  -9   4   6        3.48        2.08      2.73 o 
  -8   4   6       33.25       32.54      2.17 o 
  -7   4   6      190.94      175.84      6.01 o 
  -6   4   6        0.02        0.20      0.69 o 
  -5   4   6      106.99      112.85      2.38 o 
  -4   4   6      274.96      304.46      4.78 o 
  -3   4   6       38.49       57.62      1.59 o 
  -2   4   6       22.26       19.02      1.14 o 
  -1   4   6       96.90       98.45      2.13 o 
   0   4   6      168.70      183.25      4.39 o 
   1   4   6       23.18       21.77      2.24 o 
   2   4   6       64.06       62.70      3.15 o 
   3   4   6        1.00        2.32      1.37 o 
  -9   5   6       14.13       17.42      4.01 o 
  -8   5   6        0.03        0.66      1.05 o 
  -7   5   6      182.50      172.92      4.75 o 
  -6   5   6       13.25       14.51      1.31 o 
  -5   5   6       16.81       25.84      1.86 o 
  -4   5   6      509.92      521.73      6.42 o 
  -3   5   6        2.99        1.58      0.57 o 
  -2   5   6      120.47      123.84      2.46 o 
  -1   5   6        0.12        0.94      0.54 o 
   0   5   6        4.34        4.00      0.91 o 
   1   5   6      323.19      319.12      9.99 o 
   2   5   6       11.12        9.40      1.50 o 
   3   5   6       22.50       29.23      2.42 o 
  -9   6   6        5.54        4.53      2.06 o 
  -8   6   6        0.17        0.46      1.08 o 
  -7   6   6       10.40        8.70      1.31 o 
  -6   6   6       25.34       25.81      1.66 o 
  -5   6   6      440.17      433.79      6.63 o 
  -4   6   6        0.43        1.34      0.62 o 
  -3   6   6       35.79       40.22      1.43 o 
  -2   6   6      107.93      105.36      2.30 o 
  -1   6   6        0.14        0.58      0.50 o 
   0   6   6       95.54       91.70      2.42 o 
   1   6   6        7.23        8.73      1.82 o 
   2   6   6        5.73        5.10      1.32 o 
   3   6   6        0.04       -0.10      1.33 o 
  -8   7   6       15.67       11.73      2.60 o 
  -7   7   6        3.95        2.62      1.08 o 
  -6   7   6        4.18        7.29      1.29 o 
  -5   7   6       42.89       38.14      2.65 o 
  -4   7   6        0.23        0.38      0.62 o 
  -3   7   6        0.08       -0.55      0.55 o 
  -2   7   6      149.71      140.67      2.71 o 
  -1   7   6        0.07        0.38      0.62 o 
   0   7   6       42.68       41.31      1.94 o 
   1   7   6       96.12       87.85      2.91 o 
   2   7   6        2.55        2.73      1.38 o 
   3   7   6       27.84       24.13      2.29 o 
  -8   8   6        0.35        0.33      1.12 o 
  -7   8   6       43.47       37.68      2.11 o 
  -6   8   6        4.29        3.90      1.96 o 
  -5   8   6       78.28       86.39      2.58 o 
  -4   8   6       51.83       52.89      2.55 o 
  -3   8   6      275.33      273.02      4.05 o 
  -2   8   6       17.53       22.66      1.37 o 
  -1   8   6        0.59        0.98      0.67 o 
   0   8   6      145.18      146.26      3.10 o 
   1   8   6        2.68        3.15      1.11 o 
   2   8   6       62.83       64.08      4.27 o 
   3   8   6        1.50        1.41      1.68 o 
  -8   9   6        8.56        5.19      1.71 o 
  -7   9   6      173.58      176.03      4.92 o 
  -6   9   6      237.34      224.09      6.10 o 
  -5   9   6       54.29       50.94      4.19 o 
  -4   9   6       66.30       75.51      3.36 o 
  -3   9   6       66.91       58.55      2.81 o 
  -2   9   6      143.90      159.69      2.98 o 
  -1   9   6      104.77      104.34      3.03 o 
   0   9   6      312.70      305.55      6.52 o 
   1   9   6       70.47       71.81      4.19 o 
   2   9   6       10.81        9.58      1.71 o 
  -8  10   6        0.09       -1.16      1.16 o 
  -7  10   6        0.07        0.63      1.45 o 
  -6  10   6      188.19      162.94      3.91 o 
  -5  10   6       80.75       76.12      3.95 o 
  -4  10   6       81.03       79.53      2.92 o 
  -3  10   6       49.09       44.85      2.50 o 
  -2  10   6       17.11       16.76      1.16 o 
  -1  10   6      119.43      101.23      2.44 o 
   0  10   6      224.46      242.34      4.85 o 
   1  10   6       27.18       29.81      3.43 o 
   2  10   6       40.23       38.16      2.39 o 
  -8  11   6        6.22        6.73      1.68 o 
  -7  11   6       27.32       32.06      2.49 o 
  -6  11   6        1.26        3.08      1.08 o 
  -5  11   6       11.29       13.61      1.69 o 
  -4  11   6       37.70       40.90      1.89 o 
  -3  11   6       15.50       14.08      1.34 o 
  -2  11   6       61.91       64.39      2.08 o 
  -1  11   6        0.12        0.69      0.92 o 
   0  11   6       12.69       12.72      1.50 o 
   1  11   6        4.97        3.11      1.41 o 
   2  11   6        0.64        0.48      1.12 o 
  -8  12   6        7.62        5.07      1.67 o 
  -7  12   6        3.80        2.27      1.14 o 
  -6  12   6       16.12       18.02      2.31 o 
  -5  12   6        3.14        2.97      0.96 o 
  -4  12   6        0.13       -0.74      0.74 o 
  -3  12   6       40.89       38.32      2.09 o 
  -2  12   6      532.58      496.63      7.48 o 
  -1  12   6       39.11       35.59      1.97 o 
   0  12   6       28.26       33.09      1.98 o 
   1  12   6       25.01       26.77      3.39 o 
   2  12   6        5.86        3.65      2.84 o 
  -8  13   6       31.68       37.97      3.03 o 
  -7  13   6       43.19       41.41      2.39 o 
  -6  13   6       52.71       58.52      2.52 o 
  -5  13   6       63.48       62.91      3.07 o 
  -4  13   6       17.66       19.64      1.57 o 
  -3  13   6        9.53       12.75      1.46 o 
  -2  13   6       57.63       53.00      3.19 o 
  -1  13   6       63.86       62.16      3.09 o 
   0  13   6      134.27      126.98      3.50 o 
   1  13   6       90.75       94.98      4.79 o 
   2  13   6        4.91        3.88      2.51 o 
  -8  14   6        7.24        6.47      2.08 o 
  -7  14   6       37.53       37.57      2.67 o 
  -6  14   6       70.87       65.79      2.68 o 
  -5  14   6       51.52       49.60      2.28 o 
  -4  14   6       52.74       52.70      2.53 o 
  -3  14   6       27.30       24.95      2.17 o 
  -2  14   6       10.37       11.81      1.34 o 
  -1  14   6        2.50        2.72      1.41 o 
   0  14   6       54.56       56.80      4.75 o 
   1  14   6        1.16        1.39      1.46 o 
   2  14   6       18.11       18.21      2.34 o 
  -8  15   6       13.09       11.93      2.11 o 
  -7  15   6       13.06       11.22      1.62 o 
  -6  15   6       29.48       29.50      2.60 o 
  -5  15   6       99.68       97.34      3.08 o 
  -4  15   6       18.86       16.00      1.52 o 
  -3  15   6        7.44        5.65      1.12 o 
  -2  15   6       38.32       35.57      3.65 o 
  -1  15   6       74.66       77.15      3.44 o 
   0  15   6       11.34       13.43      1.60 o 
   1  15   6        0.01       -1.28      1.28 o 
   2  15   6        0.27        0.17      1.47 o 
  -7  16   6        2.84        1.94      1.22 o 
  -6  16   6       24.11       31.21      3.59 o 
  -5  16   6       79.27       74.78      2.79 o 
  -4  16   6        9.84        9.50      1.29 o 
  -3  16   6       36.30       37.01      2.00 o 
  -2  16   6       50.99       49.92      2.26 o 
  -1  16   6      124.27      114.02      4.07 o 
   0  16   6       31.67       31.80      2.68 o 
   1  16   6        9.82       12.19      2.40 o 
   2  16   6        2.24        2.25      2.88 o 
  -7  17   6       16.98       20.03      1.99 o 
  -6  17   6        1.69        2.69      1.14 o 
  -5  17   6        3.90        1.42      1.13 o 
  -4  17   6       14.16        9.68      1.38 o 
  -3  17   6       66.01       65.77      2.57 o 
  -2  17   6      180.82      178.26      4.16 o 
  -1  17   6        1.37        2.08      1.54 o 
   0  17   6        3.09        1.60      1.89 o 
   1  17   6       19.74       17.03      1.88 o 
  -7  18   6        1.41       -0.85      1.16 o 
  -6  18   6        9.72        9.45      1.58 o 
  -5  18   6        8.95       10.31      1.49 o 
  -4  18   6       36.52       37.69      2.19 o 
  -3  18   6      321.42      307.26      7.65 o 
  -2  18   6       41.32       42.49      2.20 o 
  -1  18   6        1.49       -0.18      1.43 o 
   0  18   6        0.56        0.38      1.43 o 
   1  18   6        1.23        0.66      1.52 o 
  -7  19   6        2.83        3.64      1.48 o 
  -6  19   6        0.22       -0.64      1.12 o 
  -5  19   6       19.26       18.26      1.83 o 
  -4  19   6        0.04        0.49      1.06 o 
  -3  19   6       55.85       51.08      2.44 o 
  -2  19   6       19.01       19.64      1.77 o 
  -1  19   6       11.99       12.09      2.41 o 
   0  19   6        0.62       -0.79      1.81 o 
   1  19   6        1.62        4.23      1.87 o 
  -6  20   6        2.51        3.42      1.45 o 
  -5  20   6       26.03       25.31      2.08 o 
  -4  20   6      102.20      113.00      5.85 o 
  -3  20   6        0.16       -0.83      0.98 o 
  -2  20   6        0.09       -0.58      0.98 o 
  -1  20   6        5.15        4.52      1.64 o 
   0  20   6        0.10        0.00      1.74 o 
   1  20   6        2.17       -0.75      2.10 o 
  -6  21   6        5.59        4.53      1.59 o 
  -5  21   6        2.04        1.19      1.23 o 
  -4  21   6        2.38        3.99      1.34 o 
  -3  21   6        0.42        1.86      2.00 o 
  -2  21   6        1.43        2.49      1.38 o 
  -1  21   6        1.07        0.42      1.47 o 
   0  21   6        0.01       -1.44      1.44 o 
  -6  22   6        2.35        4.94      1.45 o 
  -5  22   6        0.33       -0.89      1.15 o 
  -4  22   6        3.44        0.48      1.20 o 
  -3  22   6       64.26       67.59      2.87 o 
  -2  22   6        7.98       10.64      1.60 o 
  -1  22   6       19.89       22.90      2.55 o 
   0  22   6        0.46        1.38      1.57 o 
  -5  23   6        0.66        0.45      1.25 o 
  -4  23   6        6.13        4.36      1.44 o 
  -3  23   6        3.85        2.47      1.26 o 
  -2  23   6       10.51        8.16      1.60 o 
  -1  23   6        0.31       -0.20      1.47 o 
   0  23   6        7.15        2.85      1.79 o 
  -5  24   6        8.00        6.58      1.64 o 
  -4  24   6       13.51       12.75      1.97 o 
  -3  24   6        5.68        4.56      1.44 o 
  -2  24   6        0.29       -0.05      1.44 o 
  -1  24   6        9.50        6.36      1.85 o 
  -4  25   6        1.71        1.40      1.32 o 
  -3  25   6       34.86       39.26      2.63 o 
  -2  25   6        0.00       -1.43      1.43 o 
  -3  26   6        2.08        2.75      1.42 o 
  -9   1   7        0.80        2.80      1.76 o 
  -8   1   7        1.27        1.24      1.48 o 
  -7   1   7       35.53       35.24      1.91 o 
  -6   1   7       90.65       81.50      2.60 o 
  -5   1   7      479.32      498.76      7.38 o 
  -4   1   7      447.56      440.18      6.64 o 
  -3   1   7       30.39       25.24      1.49 o 
  -2   1   7      247.68      259.56      4.60 o 
  -1   1   7       86.13       80.80      2.51 o 
   0   1   7       24.69       27.51      2.24 o 
   1   1   7       24.05       25.79      3.29 o 
   2   1   7       11.10       10.90      2.77 o 
  -9   2   7        4.58        6.95      2.01 o 
  -8   2   7       12.41       12.08      1.81 o 
  -7   2   7        7.87        9.14      1.50 o 
  -6   2   7      149.26      134.83      3.33 o 
  -5   2   7      202.72      202.12      4.06 o 
  -4   2   7      218.26      234.81      6.09 o 
  -3   2   7       79.83       73.12      2.50 o 
  -2   2   7       76.76       84.10      2.81 o 
  -1   2   7       63.32       63.54      2.30 o 
   0   2   7      162.79      169.55      5.83 o 
   1   2   7      149.29      153.59      4.87 o 
   2   2   7       19.19       20.89      2.05 o 
  -9   3   7        2.92        3.14      1.81 o 
  -8   3   7       21.05       18.92      2.06 o 
  -7   3   7       77.39       68.28      2.98 o 
  -6   3   7       41.86       46.37      4.68 o 
  -5   3   7      183.66      175.54      3.69 o 
  -4   3   7       49.89       43.13      1.97 o 
  -3   3   7       79.85       80.43      2.37 o 
  -2   3   7       20.66       22.43      1.38 o 
  -1   3   7       43.09       47.73      3.13 o 
   0   3   7       74.53       69.73      3.77 o 
   1   3   7        3.10        2.53      1.42 o 
   2   3   7       35.04       37.39      3.06 o 
  -9   4   7        0.12        0.05      1.39 o 
  -8   4   7        2.70        3.11      1.37 o 
  -7   4   7        5.22        5.34      1.36 o 
  -6   4   7       87.33      102.55      3.51 o 
  -5   4   7        4.68        5.94      1.20 o 
  -4   4   7        8.26        9.86      1.12 o 
  -3   4   7        7.44        5.91      1.36 o 
  -2   4   7      106.26      100.47      2.60 o 
  -1   4   7        5.34        3.81      1.04 o 
   0   4   7      285.12      275.81     12.45 o 
   1   4   7        5.76        8.02      1.73 o 
   2   4   7        5.92        6.71      2.45 o 
  -9   5   7        6.78       10.46      2.33 o 
  -8   5   7        0.02       -0.94      1.13 o 
  -7   5   7        1.40        1.39      1.17 o 
  -6   5   7      122.07      119.39      3.82 o 
  -5   5   7       42.49       49.68      2.50 o 
  -4   5   7       79.01       89.29      2.96 o 
  -3   5   7       88.18       91.38      2.22 o 
  -2   5   7      176.10      173.02      3.22 o 
  -1   5   7       27.71       29.74      1.75 o 
   0   5   7       27.35       27.47      2.34 o 
   1   5   7       22.93       20.99      3.31 o 
   2   5   7        8.66       11.29      2.92 o 
  -9   6   7        0.00       -0.67      1.71 o 
  -8   6   7        0.50        0.40      1.53 o 
  -7   6   7       15.48       22.97      2.15 o 
  -6   6   7       54.18       47.73      3.30 o 
  -5   6   7        0.36       -0.77      0.89 o 
  -4   6   7       38.06       41.94      1.64 o 
  -3   6   7      392.51      408.02      5.54 o 
  -2   6   7      245.07      240.85      3.99 o 
  -1   6   7        0.21        0.31      0.71 o 
   0   6   7       72.79       74.05      3.26 o 
   1   6   7        9.75       10.52      1.86 o 
   2   6   7        5.35        0.73      1.65 o 
  -9   7   7        0.56        1.66      1.79 o 
  -8   7   7       30.18       32.23      3.52 o 
  -7   7   7      155.67      146.67      4.50 o 
  -6   7   7        0.00        0.04      1.11 o 
  -5   7   7       12.86       12.31      1.28 o 
  -4   7   7      128.00      127.01      3.08 o 
  -3   7   7        5.76        7.45      1.27 o 
  -2   7   7       33.64       33.63      1.58 o 
  -1   7   7        4.04        2.09      0.99 o 
   0   7   7       45.05       44.35      3.50 o 
   1   7   7        0.22       -1.21      1.21 o 
   2   7   7        5.54        3.84      1.70 o 
  -8   8   7       22.06       21.57      2.27 o 
  -7   8   7       13.02       14.81      1.89 o 
  -6   8   7      493.60      472.39      8.91 o 
  -5   8   7       44.10       50.31      2.36 o 
  -4   8   7       21.71       17.40      1.39 o 
  -3   8   7      162.64      161.06      3.97 o 
  -2   8   7        0.15        0.59      0.75 o 
  -1   8   7        8.94        6.59      1.43 o 
   0   8   7       45.08       46.85      3.38 o 
   1   8   7        0.15        1.79      2.39 o 
   2   8   7        2.11        3.04      1.73 o 
  -8   9   7        7.01        9.67      2.25 o 
  -7   9   7        1.71        0.07      1.55 o 
  -6   9   7        0.18        0.34      1.08 o 
  -5   9   7        4.05        2.49      0.93 o 
  -4   9   7       26.51       30.68      1.94 o 
  -3   9   7       13.12       13.93      1.49 o 
  -2   9   7       53.21       52.84      3.84 o 
  -1   9   7      165.31      159.81      6.13 o 
   0   9   7        4.44        5.35      1.47 o 
   1   9   7        0.92        1.42      1.32 o 
   2   9   7        0.17        0.25      1.49 o 
  -8  10   7        0.00       -0.24      1.35 o 
  -7  10   7      121.38      138.51      4.50 o 
  -6  10   7       31.45       31.77      2.02 o 
  -5  10   7       69.06       65.60      2.42 o 
  -4  10   7        0.18        0.41      0.83 o 
  -3  10   7       69.92       75.18      2.81 o 
  -2  10   7       15.87       15.27      1.26 o 
  -1  10   7       75.31       79.73      2.78 o 
   0  10   7        2.07        2.28      1.37 o 
   1  10   7        7.55        7.25      2.06 o 
  -8  11   7       12.27       13.07      2.02 o 
  -7  11   7      204.61      179.72      4.43 o 
  -6  11   7        1.38        0.87      0.88 o 
  -5  11   7       57.12       51.96      2.23 o 
  -4  11   7        3.28        2.91      0.92 o 
  -3  11   7        0.28       -0.61      0.73 o 
  -2  11   7        6.48        8.18      1.25 o 
  -1  11   7       81.03       87.34      2.97 o 
   0  11   7        7.60        5.19      1.97 o 
   1  11   7        0.38        0.35      1.88 o 
  -8  12   7       50.48       62.86      3.44 o 
  -7  12   7        0.57        0.28      1.11 o 
  -6  12   7       20.50       18.02      2.07 o 
  -5  12   7        1.82        0.81      0.94 o 
  -4  12   7       13.20       14.02      1.98 o 
  -3  12   7        0.29        0.96      0.96 o 
  -2  12   7       48.13       53.02      2.31 o 
  -1  12   7      127.33      134.20      5.33 o 
   0  12   7        6.89        8.21      2.03 o 
   1  12   7        0.62       -0.03      1.49 o 
  -8  13   7       53.28       57.09      2.88 o 
  -7  13   7       38.38       45.17      2.71 o 
  -6  13   7       78.89       71.56      2.81 o 
  -5  13   7      256.06      248.84      5.06 o 
  -4  13   7       14.68       11.80      1.82 o 
  -3  13   7       22.79       19.52      1.66 o 
  -2  13   7      209.49      198.46      4.37 o 
  -1  13   7        9.74       10.75      1.81 o 
   0  13   7        2.54        4.20      1.30 o 
   1  13   7        2.92        4.46      1.65 o 
  -8  14   7       10.07       13.83      1.86 o 
  -7  14   7        0.03        0.40      1.18 o 
  -6  14   7       36.36       35.70      2.54 o 
  -5  14   7       65.31       61.11      2.83 o 
  -4  14   7       24.99       27.83      1.87 o 
  -3  14   7       44.22       44.81      2.20 o 
  -2  14   7       37.98       36.71      2.16 o 
  -1  14   7        4.15        5.47      2.73 o 
   0  14   7       55.08       54.16      3.05 o 
   1  14   7        0.32        0.27      1.66 o 
  -8  15   7       25.32       30.27      3.52 o 
  -7  15   7       31.84       31.37      2.57 o 
  -6  15   7        0.03        0.62      1.09 o 
  -5  15   7       63.47       56.23      2.49 o 
  -4  15   7       14.30       16.28      1.57 o 
  -3  15   7       78.82       78.70      2.81 o 
  -2  15   7        8.65        7.34      1.89 o 
  -1  15   7        0.03        0.28      1.45 o 
   0  15   7        2.51        3.01      1.96 o 
   1  15   7        0.00        0.19      1.57 o 
  -7  16   7        0.79        1.57      1.19 o 
  -6  16   7        4.53        3.63      1.27 o 
  -5  16   7        1.15        2.15      1.14 o 
  -4  16   7        2.96        2.63      1.49 o 
  -3  16   7       62.45       56.40      2.46 o 
  -2  16   7       35.13       39.06      2.80 o 
  -1  16   7       16.02       19.17      2.32 o 
   0  16   7       16.77       17.14      2.30 o 
   1  16   7       10.43       10.84      3.17 o 
  -7  17   7        0.92        0.45      1.38 o 
  -6  17   7       16.78        9.77      1.58 o 
  -5  17   7      125.35      126.76      3.75 o 
  -4  17   7        8.37       10.42      1.45 o 
  -3  17   7        0.12        1.76      1.09 o 
  -2  17   7        0.14       -1.17      1.78 o 
  -1  17   7       18.53       21.68      2.42 o 
   0  17   7        1.13        1.25      1.65 o 
  -7  18   7        1.65        1.00      2.42 o 
  -6  18   7       18.39       22.50      2.05 o 
  -5  18   7       47.94       44.94      3.95 o 
  -4  18   7      115.86      108.59      3.41 o 
  -3  18   7        1.70        1.37      1.11 o 
  -2  18   7        3.58        4.29      1.58 o 
  -1  18   7       55.11       56.55      5.22 o 
   0  18   7        0.12        0.31      1.61 o 
  -7  19   7        2.18        2.17      1.53 o 
  -6  19   7        2.99        1.99      1.25 o 
  -5  19   7       56.22       54.23      2.85 o 
  -4  19   7       69.68       68.55      3.83 o 
  -3  19   7        0.22       -0.97      0.97 o 
  -2  19   7        1.80        0.35      1.52 o 
  -1  19   7        0.89        0.06      1.51 o 
   0  19   7        1.27        0.61      1.63 o 
  -6  20   7        6.55        6.24      1.46 o 
  -5  20   7       13.18       14.89      1.80 o 
  -4  20   7       31.12       29.94      2.19 o 
  -3  20   7        3.22        0.60      1.14 o 
  -2  20   7        5.69        5.91      1.76 o 
  -1  20   7        0.61        3.44      1.88 o 
  -6  21   7        2.04        1.75      1.33 o 
  -5  21   7        8.49       10.13      1.64 o 
  -4  21   7       12.33       10.25      2.25 o 
  -3  21   7        0.46        0.37      1.18 o 
  -2  21   7        0.42       -0.11      1.52 o 
  -1  21   7        0.88       -0.70      1.58 o 
  -5  22   7        0.23        2.00      1.25 o 
  -4  22   7       23.42       20.57      2.06 o 
  -3  22   7        3.27        5.06      1.53 o 
  -2  22   7        0.91        0.86      1.72 o 
  -1  22   7        4.53        1.62      3.22 o 
  -5  23   7        0.00       -1.13      1.13 o 
  -4  23   7       18.12       15.52      1.87 o 
  -3  23   7        2.48        3.04      1.37 o 
  -2  23   7        7.85        7.26      1.94 o 
  -4  24   7        9.16        9.24      1.70 o 
  -3  24   7       16.76       21.36      2.14 o 
  -9   0   8        6.17        9.88      3.17 o 
  -8   0   8       31.04       33.64      4.62 o 
  -7   0   8       95.75      111.31      4.57 o 
  -6   0   8        0.00        8.53      2.21 o 
  -5   0   8       85.17       85.32      5.86 o 
  -4   0   8       83.46       65.47      3.26 o 
  -3   0   8       37.74       45.60      2.81 o 
  -2   0   8       64.20       57.86      4.79 o 
  -1   0   8       11.87        9.88      2.85 o 
   0   0   8      134.80      128.23      7.69 o 
   1   0   8       13.28       17.81      4.08 o 
  -9   1   8        1.29        1.38      1.71 o 
  -8   1   8        3.02        3.07      1.68 o 
  -7   1   8        3.09        2.78      1.76 o 
  -6   1   8      357.55      339.05      5.97 o 
  -5   1   8      321.49      317.01      5.81 o 
  -4   1   8       92.80      102.05      2.85 o 
  -3   1   8       52.62       55.07      2.14 o 
  -2   1   8       29.94       27.63      2.08 o 
  -1   1   8        2.63        1.76      1.53 o 
   0   1   8        1.36        2.50      1.87 o 
   1   1   8        0.05       -0.38      1.71 o 
  -9   2   8        0.36        0.34      1.47 o 
  -8   2   8        0.09        0.54      1.43 o 
  -7   2   8        4.16        4.91      1.82 o 
  -6   2   8        1.50        1.53      1.10 o 
  -5   2   8       15.44       19.08      1.63 o 
  -4   2   8       14.58       18.04      1.65 o 
  -3   2   8        0.00        0.84      0.85 o 
  -2   2   8       23.38       25.16      1.97 o 
  -1   2   8       29.80       31.38      3.09 o 
   0   2   8        0.91        0.22      1.57 o 
   1   2   8        1.18        0.13      1.79 o 
  -9   3   8        1.13        4.13      1.93 o 
  -8   3   8        1.94        2.76      1.86 o 
  -7   3   8       39.42       37.77      2.44 o 
  -6   3   8      415.40      372.54      7.52 o 
  -5   3   8      430.49      409.99      6.63 o 
  -4   3   8       72.41       72.53      2.48 o 
  -3   3   8       38.60       38.96      2.20 o 
  -2   3   8       62.87       64.19      2.71 o 
  -1   3   8        9.87       13.03      3.82 o 
   0   3   8       37.61       39.24      3.37 o 
   1   3   8        0.17        1.61      1.82 o 
  -9   4   8        0.30        0.95      1.61 o 
  -8   4   8       13.06       16.40      2.47 o 
  -7   4   8       55.52       51.93      4.03 o 
  -6   4   8       15.47       14.34      1.84 o 
  -5   4   8      523.76      512.56      7.77 o 
  -4   4   8       19.57       16.46      1.46 o 
  -3   4   8        0.54        1.88      0.92 o 
  -2   4   8       56.47       62.41      2.29 o 
  -1   4   8        0.00       -1.01      1.82 o 
   0   4   8       40.47       35.24      3.39 o 
   1   4   8        0.03       -1.60      1.60 o 
  -9   5   8        2.80        2.64      1.53 o 
  -8   5   8        0.95        1.02      1.52 o 
  -7   5   8       10.40        8.96      1.66 o 
  -6   5   8       55.64       61.91      3.01 o 
  -5   5   8       10.86        8.51      1.58 o 
  -4   5   8      315.88      317.56      5.52 o 
  -3   5   8      106.23      105.65      2.97 o 
  -2   5   8        1.52        2.19      1.23 o 
  -1   5   8       15.05       14.21      2.28 o 
   0   5   8       12.80       20.07      3.90 o 
   1   5   8       27.18       31.14      3.54 o 
  -9   6   8        0.08       -1.31      1.31 o 
  -8   6   8        1.13       -0.94      1.33 o 
  -7   6   8        3.90        3.83      1.72 o 
  -6   6   8      131.68      122.32      4.03 o 
  -5   6   8       13.16       10.27      1.87 o 
  -4   6   8       20.73       22.31      1.73 o 
  -3   6   8      132.66      131.56      3.31 o 
  -2   6   8      116.57      109.69      4.89 o 
  -1   6   8       82.01       82.66      7.13 o 
   0   6   8        0.07        1.49      1.55 o 
   1   6   8        0.01       -1.36      1.36 o 
  -8   7   8        4.84        4.59      1.87 o 
  -7   7   8       43.43       41.71      2.63 o 
  -6   7   8       14.21       18.88      2.04 o 
  -5   7   8      138.77      131.59      5.01 o 
  -4   7   8      145.27      139.90      4.12 o 
  -3   7   8        4.82        8.32      1.81 o 
  -2   7   8       67.79       75.11      3.09 o 
  -1   7   8        0.00        2.07      1.57 o 
   0   7   8        3.63        6.47      2.33 o 
   1   7   8        0.09        2.26      1.67 o 
  -8   8   8        8.40        9.08      2.21 o 
  -7   8   8      212.35      212.21     10.53 o 
  -6   8   8        7.42        7.17      1.88 o 
  -5   8   8       19.70       15.35      2.22 o 
  -4   8   8       59.30       66.58      3.22 o 
  -3   8   8      150.59      124.25      4.98 o 
  -2   8   8        1.74        2.52      1.23 o 
  -1   8   8        6.90        5.58      1.48 o 
   0   8   8        0.91        1.59      1.47 o 
   1   8   8        0.03       -0.28      1.51 o 
  -8   9   8        8.06        2.05      2.27 o 
  -7   9   8        2.53        6.62      1.94 o 
  -6   9   8        2.58        0.68      1.28 o 
  -5   9   8       54.18       56.93      2.83 o 
  -4   9   8      348.97      325.71      7.06 o 
  -3   9   8       50.28       48.15      2.54 o 
  -2   9   8        0.43        0.15      1.21 o 
  -1   9   8       54.67       50.28      3.61 o 
   0   9   8       60.97       68.55      3.52 o 
  -8  10   8       16.56       15.23      2.57 o 
  -7  10   8        2.41        0.59      1.29 o 
  -6  10   8        3.64        5.31      1.46 o 
  -5  10   8       18.26       17.30      1.98 o 
  -4  10   8      153.74      158.67      6.17 o 
  -3  10   8      233.97      229.35      5.54 o 
  -2  10   8       79.05       85.87      3.40 o 
  -1  10   8        0.08        0.38      1.13 o 
   0  10   8       17.79       15.82      2.22 o 
  -8  11   8        0.00        1.98      2.67 o 
  -7  11   8       32.57       29.07      2.61 o 
  -6  11   8       31.23       36.48      2.61 o 
  -5  11   8        7.38        4.94      1.43 o 
  -4  11   8       12.39       12.60      2.55 o 
  -3  11   8        2.15        4.66      1.18 o 
  -2  11   8       51.45       48.40      4.27 o 
  -1  11   8       14.86       19.65      1.88 o 
   0  11   8        1.49        1.84      1.53 o 
  -8  12   8        1.50        1.91      2.47 o 
  -7  12   8        5.94        6.89      1.68 o 
  -6  12   8       46.44       42.91      3.08 o 
  -5  12   8        0.36        0.69      1.74 o 
  -4  12   8        0.33        1.26      1.27 o 
  -3  12   8       10.71       10.78      1.74 o 
  -2  12   8       19.14       21.86      2.28 o 
  -1  12   8        0.77        0.36      1.42 o 
   0  12   8        3.73        4.11      1.74 o 
  -8  13   8       26.62       30.66      3.43 o 
  -7  13   8        1.03        1.27      1.38 o 
  -6  13   8        6.29       11.84      3.76 o 
  -5  13   8       14.33       13.04      1.90 o 
  -4  13   8      177.79      155.22      4.61 o 
  -3  13   8      116.01      108.09      3.26 o 
  -2  13   8        2.15        3.71      1.59 o 
  -1  13   8        9.10        7.79      1.87 o 
   0  13   8        9.33        9.96      1.99 o 
  -8  14   8       14.92       13.93      2.62 o 
  -7  14   8        3.22        4.43      1.65 o 
  -6  14   8        9.56       11.60      1.91 o 
  -5  14   8       64.00       60.08      3.74 o 
  -4  14   8        2.24        1.93      1.10 o 
  -3  14   8       47.57       59.71      2.57 o 
  -2  14   8        2.20        2.84      1.61 o 
  -1  14   8       35.21       37.18      6.12 o 
   0  14   8        6.34        2.50      2.12 o 
  -7  15   8        1.47        3.55      2.03 o 
  -6  15   8        8.47        8.58      1.72 o 
  -5  15   8      117.20      104.06      3.34 o 
  -4  15   8        0.16       -0.96      0.96 o 
  -3  15   8        9.58       10.58      1.50 o 
  -2  15   8       42.03       37.68      2.89 o 
  -1  15   8        0.51        0.33      2.48 o 
   0  15   8       10.50       11.00      2.82 o 
  -7  16   8        0.15        3.69      1.60 o 
  -6  16   8        0.90        0.48      1.34 o 
  -5  16   8        7.10        7.35      2.33 o 
  -4  16   8       10.58        6.76      1.35 o 
  -3  16   8        0.65        1.93      1.17 o 
  -2  16   8       90.25      103.12      4.74 o 
  -1  16   8       16.53       19.20      2.41 o 
  -7  17   8        0.02       -1.28      1.28 o 
  -6  17   8        5.34        5.81      1.40 o 
  -5  17   8       11.41        9.29      1.51 o 
  -4  17   8        0.14        0.65      1.09 o 
  -3  17   8       24.28       28.85      2.19 o 
  -2  17   8        2.31        0.26      1.64 o 
  -1  17   8       12.33        9.41      2.30 o 
  -7  18   8        1.04        0.60      1.45 o 
  -6  18   8        2.85        3.73      1.35 o 
  -5  18   8       92.77       80.13      6.05 o 
  -4  18   8        9.60        8.28      1.97 o 
  -3  18   8        4.61        2.98      1.51 o 
  -2  18   8        4.02        5.34      2.29 o 
  -1  18   8        3.70        2.98      2.24 o 
  -6  19   8        1.04       -0.07      1.10 o 
  -5  19   8        2.48        1.49      1.74 o 
  -4  19   8        1.18        1.43      1.18 o 
  -3  19   8        1.44        3.20      1.67 o 
  -2  19   8        7.04        4.51      2.78 o 
  -6  20   8       17.00       12.23      1.78 o 
  -5  20   8        3.68        4.62      1.41 o 
  -4  20   8        2.70        2.71      1.29 o 
  -3  20   8        4.55        1.51      2.09 o 
  -2  20   8       40.93       45.72      3.71 o 
  -5  21   8        0.07       -0.33      1.26 o 
  -4  21   8        0.01        0.08      1.22 o 
  -3  21   8        0.85        1.34      2.17 o 
  -4  22   8       44.74       40.08      2.66 o 
  -3  22   8       35.30       36.66      3.11 o 
  -9   1   9        0.96        1.56      2.48 o 
  -8   1   9        0.44        2.78      1.66 o 
  -7   1   9        1.47       -0.13      1.12 o 
  -6   1   9       79.42       73.76      3.47 o 
  -5   1   9       22.41       16.30      1.70 o 
  -4   1   9       29.96       39.65      3.27 o 
  -3   1   9       73.92       67.51      3.01 o 
  -2   1   9      240.48      212.25      6.84 o 
  -1   1   9        8.35       11.27      2.41 o 
   0   1   9       15.42       12.81      2.66 o 
  -9   2   9        1.28       -0.18      2.72 o 
  -8   2   9       16.75       16.48      2.55 o 
  -7   2   9        0.06        0.78      1.17 o 
  -6   2   9        3.47        1.71      1.18 o 
  -5   2   9       94.16       84.99      2.84 o 
  -4   2   9       18.92       20.89      2.00 o 
  -3   2   9       11.99       14.07      1.53 o 
  -2   2   9       22.64       18.66      2.64 o 
  -1   2   9       49.96       51.61      3.74 o 
   0   2   9       34.63       45.62      6.92 o 
  -9   3   9        1.34        1.27      2.78 o 
  -8   3   9        1.01        2.69      1.64 o 
  -7   3   9        0.46        0.44      1.20 o 
  -6   3   9        4.53        5.22      1.38 o 
  -5   3   9        7.01        5.93      1.27 o 
  -4   3   9        4.83        2.39      1.05 o 
  -3   3   9        0.63        1.69      1.18 o 
  -2   3   9      150.98      151.53      5.77 o 
  -1   3   9        0.97        2.14      1.73 o 
   0   3   9        0.21       -1.56      1.62 o 
  -9   4   9        1.73        0.70      1.68 o 
  -8   4   9        1.44        0.11      1.28 o 
  -7   4   9       11.31        5.86      1.51 o 
  -6   4   9        2.54        2.18      1.38 o 
  -5   4   9       36.40       35.44      2.46 o 
  -4   4   9        6.29        4.89      1.35 o 
  -3   4   9      121.96      111.99      4.15 o 
  -2   4   9        0.84        3.89      1.89 o 
  -1   4   9        0.08        1.31      2.72 o 
   0   4   9       13.27       14.03      3.67 o 
  -8   5   9       10.60        6.32      1.74 o 
  -7   5   9        1.11        2.09      1.36 o 
  -6   5   9       21.45       25.62      2.26 o 
  -5   5   9       65.14       62.63      3.63 o 
  -4   5   9        2.96        3.13      1.13 o 
  -3   5   9       68.06       58.02      4.18 o 
  -2   5   9      124.30      124.95      8.59 o 
  -1   5   9       41.30       43.63      3.60 o 
   0   5   9        4.25        7.29      2.33 o 
  -8   6   9        2.71        2.71      1.45 o 
  -7   6   9        4.04        4.28      1.44 o 
  -6   6   9        2.28        2.71      1.47 o 
  -5   6   9      152.35      153.74      5.54 o 
  -4   6   9        3.96        4.75      1.42 o 
  -3   6   9       37.12       32.73      3.24 o 
  -2   6   9       58.27       65.10      3.18 o 
  -1   6   9       74.87       89.36      4.75 o 
   0   6   9        7.64       11.69      2.86 o 
  -8   7   9        1.98        3.22      1.44 o 
  -7   7   9        1.21       -0.49      1.18 o 
  -6   7   9        2.79        5.01      1.46 o 
  -5   7   9        3.89        3.12      1.37 o 
  -4   7   9      174.17      159.98      6.89 o 
  -3   7   9       37.01       38.75      2.16 o 
  -2   7   9        2.96        2.28      1.41 o 
  -1   7   9        0.27        4.44      1.95 o 
   0   7   9        2.24        3.36      2.05 o 
  -8   8   9        0.83        0.68      1.43 o 
  -7   8   9        4.26        3.74      1.47 o 
  -6   8   9       10.17        7.54      1.66 o 
  -5   8   9        0.70       -0.17      1.08 o 
  -4   8   9       87.62       90.85      3.55 o 
  -3   8   9      130.05      127.33      5.30 o 
  -2   8   9       13.08       13.18      4.99 o 
  -1   8   9       11.72       14.37      2.55 o 
  -8   9   9        0.69        0.00      1.57 o 
  -7   9   9        0.65       -0.42      1.41 o 
  -6   9   9        7.16        9.35      1.68 o 
  -5   9   9       12.41       14.41      1.89 o 
  -4   9   9        0.41        0.71      1.35 o 
  -3   9   9       20.95       22.34      3.61 o 
  -2   9   9        2.80        3.16      1.48 o 
  -1   9   9       22.63       19.19      3.31 o 
  -8  10   9        4.55        3.36      1.56 o 
  -7  10   9        0.42        2.78      1.46 o 
  -6  10   9        0.23       -0.49      1.42 o 
  -5  10   9        4.07        5.62      1.62 o 
  -4  10   9        2.67        5.48      1.66 o 
  -3  10   9      110.39      112.53      5.12 o 
  -2  10   9       25.40       34.05      7.41 o 
  -1  10   9       28.50       30.90      6.43 o 
  -8  11   9        0.25        3.33      1.55 o 
  -7  11   9        0.58       -0.93      1.29 o 
  -6  11   9        1.50        4.49      1.48 o 
  -5  11   9        2.63        1.84      1.34 o 
  -4  11   9      230.70      206.31      6.41 o 
  -3  11   9        0.05        3.99      1.93 o 
  -2  11   9       10.10       12.02      2.46 o 
  -1  11   9        0.90        3.70      3.17 o 
  -8  12   9        8.41        9.82      1.94 o 
  -7  12   9       11.76       11.45      1.92 o 
  -6  12   9        0.01       -1.20      1.20 o 
  -5  12   9       15.97       15.60      3.26 o 
  -4  12   9        2.08        4.72      2.06 o 
  -3  12   9      107.62      111.84      5.24 o 
  -2  12   9        1.00        1.29      1.84 o 
  -1  12   9        7.73        8.48      3.46 o 
  -7  13   9        0.43       -0.98      1.32 o 
  -6  13   9        7.91       10.21      1.83 o 
  -5  13   9        9.86        6.72      1.65 o 
  -4  13   9        0.90       -1.20      1.20 o 
  -3  13   9       70.91       79.41      4.62 o 
  -2  13   9        2.32        3.46      1.96 o 
  -1  13   9        0.51       -0.34      2.44 o 
  -7  14   9        2.23        0.82      1.48 o 
  -6  14   9        6.70        8.25      1.78 o 
  -5  14   9       17.12       20.86      2.27 o 
  -4  14   9        0.36       -1.21      1.21 o 
  -3  14   9        5.94        4.58      3.58 o 
  -2  14   9       50.71       56.37      9.90 o 
  -7  15   9        0.51       -0.95      2.89 o 
  -6  15   9        2.33        2.79      1.54 o 
  -5  15   9       13.81       13.18      1.95 o 
  -4  15   9       10.39        8.10      3.01 o 
  -3  15   9       20.33       20.15      2.99 o 
  -2  15   9       10.04        9.15      2.52 o 
  -7  16   9        1.51        0.84      1.59 o 
  -6  16   9        0.07       -0.49      1.71 o 
  -5  16   9        0.80        0.71      1.42 o 
  -4  16   9        5.23        5.69      1.68 o 
  -3  16   9       23.30       23.86      3.48 o 
  -2  16   9       14.93       21.76      3.13 o 
  -6  17   9        0.03        1.15      1.51 o 
  -5  17   9        2.26        4.56      1.62 o 
  -4  17   9        1.34        2.51      1.91 o 
  -3  17   9       32.80       47.49      4.20 o 
  -2  17   9       12.29       10.13      2.74 o 
  -6  18   9        0.95       -0.69      1.71 o 
  -5  18   9        0.48       -0.62      1.52 o 
  -4  18   9        0.94        0.98      1.46 o 
  -3  18   9       35.62       28.80      3.52 o 
  -5  19   9        2.84        2.90      1.64 o 
  -4  19   9        4.13        3.31      1.61 o 
  -8   0  10        1.94        1.02      2.22 o 
  -7   0  10        3.30        0.24      2.01 o 
  -6   0  10       42.44       45.39      6.56 o 
  -5   0  10       43.08       42.09      3.29 o 
  -4   0  10        8.76       14.62      2.35 o 
  -3   0  10       13.49       11.26      3.46 o 
  -2   0  10        4.73        1.96      2.42 o 
  -1   0  10       31.67       27.74      5.00 o 
  -8   1  10        8.36        6.51      1.95 o 
  -7   1  10        9.40       10.79      2.25 o 
  -6   1  10       11.28        9.98      1.86 o 
  -5   1  10        0.20        1.16      1.08 o 
  -4   1  10       17.83       19.42      1.80 o 
  -3   1  10        3.55        0.43      1.65 o 
  -2   1  10        0.02       -1.08      1.58 o 
  -1   1  10        0.56        2.59      2.08 o 
  -8   2  10        6.31        6.72      3.18 o 
  -7   2  10        4.59        4.32      1.42 o 
  -6   2  10        1.86        3.10      1.38 o 
  -5   2  10        8.82       11.23      1.72 o 
  -4   2  10        5.49        2.62      1.45 o 
  -3   2  10        5.72        3.50      1.98 o 
  -2   2  10        4.60        4.03      2.83 o 
  -8   3  10        3.90        3.95      1.92 o 
  -7   3  10       15.00       13.67      2.52 o 
  -6   3  10       15.28       10.43      1.73 o 
  -5   3  10        9.16       12.56      1.84 o 
  -4   3  10       27.61       32.19      2.45 o 
  -3   3  10        0.77        1.48      1.46 o 
  -2   3  10       14.32        6.58      2.22 o 
  -8   4  10        7.80        7.08      4.39 o 
  -7   4  10        0.79        1.37      1.38 o 
  -6   4  10        2.66        3.09      1.39 o 
  -5   4  10        2.58        1.96      1.31 o 
  -4   4  10       22.82       28.26      2.08 o 
  -3   4  10        6.02        5.26      1.59 o 
  -2   4  10        5.06        3.12      1.94 o 
  -8   5  10        1.82        4.07      1.61 o 
  -7   5  10        3.65        4.17      2.42 o 
  -6   5  10        2.45        2.01      1.33 o 
  -5   5  10       19.18       29.87      7.43 o 
  -4   5  10        0.22       -0.85      1.27 o 
  -3   5  10        1.83        1.83      1.43 o 
  -2   5  10        0.96        1.97      1.86 o 
  -8   6  10        5.64        7.04      1.74 o 
  -7   6  10        8.42        8.52      1.74 o 
  -6   6  10       19.07       22.97      2.33 o 
  -5   6  10       20.57       22.34      4.25 o 
  -4   6  10        0.11        0.83      1.31 o 
  -3   6  10       14.56       16.93      2.76 o 
  -2   6  10        3.10        0.51      1.99 o 
  -8   7  10        0.12        0.58      1.34 o 
  -7   7  10       30.95       28.34      2.65 o 
  -6   7  10        7.58        8.14      1.74 o 
  -5   7  10       22.50       26.18      3.47 o 
  -4   7  10        0.32        0.17      1.44 o 
  -3   7  10        0.07        0.22      1.58 o 
  -2   7  10        3.85        2.57      1.93 o 
  -8   8  10        0.06        1.56      1.82 o 
  -7   8  10        0.07        0.27      1.36 o 
  -6   8  10       37.69       35.51      2.68 o 
  -5   8  10        8.54        5.27      1.59 o 
  -4   8  10        4.70        3.76      1.48 o 
  -3   8  10        0.01        2.76      1.77 o 
  -2   8  10        9.39       13.63      4.06 o 
  -8   9  10        5.49        5.27      1.78 o 
  -7   9  10        2.72        0.94      1.45 o 
  -6   9  10        0.94        1.71      1.40 o 
  -5   9  10        8.20        7.90      1.74 o 
  -4   9  10        0.37       -0.55      1.26 o 
  -3   9  10        1.16        1.37      1.87 o 
  -2   9  10        1.00        3.24      3.09 o 
  -7  10  10        0.22        2.24      1.48 o 
  -6  10  10        3.90        5.79      1.60 o 
  -5  10  10       11.49        8.71      1.92 o 
  -4  10  10        5.07        6.12      1.72 o 
  -3  10  10        2.66        8.42      2.29 o 
  -2  10  10        0.14       -2.32      2.32 o 
  -7  11  10       10.23       14.96      2.23 o 
  -6  11  10        5.91        7.04      1.72 o 
  -5  11  10        1.52        1.15      1.34 o 
  -4  11  10        5.61        4.80      2.13 o 
  -3  11  10       29.45       35.00      5.67 o 
  -7  12  10        0.00        0.58      1.41 o 
  -6  12  10        0.07        2.87      1.55 o 
  -5  12  10        0.07        1.08      1.38 o 
  -4  12  10        5.24        5.09      2.20 o 
  -3  12  10        4.09        3.44      2.10 o 
  -7  13  10        0.37        2.62      1.59 o 
  -6  13  10        3.94        3.04      1.58 o 
  -5  13  10       17.01       20.78      4.65 o 
  -4  13  10        5.12        3.63      3.66 o 
  -3  13  10        9.36       13.07      3.56 o 
  -6  14  10        0.98       -0.89      1.40 o 
  -5  14  10        0.62        0.22      1.42 o 
  -4  14  10        3.87        5.94      2.27 o 
  -3  14  10        0.41        0.46      1.95 o 
  -6  15  10        1.56        2.79      1.57 o 
  -5  15  10        2.92        1.42      1.54 o 
  -4  15  10        0.00       -1.66      1.66 o 
  -5  16  10        0.57        0.26      1.57 o 
  -8   1  11        3.46        3.48      2.84 o 
  -7   1  11        2.42        4.61      2.00 o 
  -6   1  11       14.05       14.50      2.59 o 
  -5   1  11        0.22        0.14      1.15 o 
  -4   1  11        3.39        2.51      2.28 o 
  -3   1  11       16.43       19.44      4.50 o 
  -8   2  11        5.70        7.73      3.78 o 
  -7   2  11        4.01        6.15      2.13 o 
  -6   2  11       34.32       36.69      3.42 o 
  -5   2  11        7.83        8.50      1.80 o 
  -4   2  11        1.54        0.17      1.43 o 
  -3   2  11        2.16        4.58      2.23 o 
  -7   3  11        6.33       12.40      2.03 o 
  -6   3  11       14.06       13.85      2.05 o 
  -5   3  11       13.14       18.65      2.70 o 
  -4   3  11        2.53        2.06      1.55 o 
  -3   3  11        0.31       -0.13      1.82 o 
  -7   4  11        9.93       13.33      2.10 o 
  -6   4  11        0.00       -0.91      1.31 o 
  -5   4  11       15.33       15.75      2.14 o 
  -4   4  11        1.02        4.01      2.71 o 
  -3   4  11        5.21        7.29      2.40 o 
  -7   5  11        0.27        1.26      1.53 o 
  -6   5  11        0.04       -1.66      1.66 o 
  -5   5  11        0.78        0.20      1.36 o 
  -4   5  11        3.49        4.35      2.07 o 
  -3   5  11        2.36        1.35      3.05 o 
  -7   6  11        0.24        2.21      1.96 o 
  -6   6  11        0.08       -1.19      1.27 o 
  -5   6  11       14.25       14.50      2.11 o 
  -4   6  11        3.76        3.83      2.12 o 
  -7   7  11        0.02        1.74      1.50 o 
  -6   7  11        1.69        0.92      1.64 o 
  -5   7  11       15.31       15.51      2.16 o 
  -4   7  11        1.89        3.03      2.09 o 
  -7   8  11        5.55        8.62      3.59 o 
  -6   8  11        4.98        3.78      1.66 o 
  -5   8  11        0.11        1.25      1.50 o 
  -4   8  11        1.40        2.19      2.00 o 
  -7   9  11        5.00        7.25      1.83 o 
  -6   9  11        0.06        0.84      1.46 o 
  -5   9  11        2.49        6.21      1.90 o 
  -4   9  11        9.43        8.20      2.39 o 
  -6  10  11        0.18        0.38      1.43 o 
  -5  10  11        5.93        6.34      1.81 o 
  -6  11  11        3.80        2.34      1.74 o 
  -5  11  11        0.45        1.15      1.61 o 
                                                 
